# Supplementary material for: Transcriptomic analyses reveal the underlying pro-malignant functions of PTHR1 for osteosarcoma via activation of Wnt and angiogenesis pathways
Source: J Orthop Surg Res. 2017 Nov 9;12:168. doi: 10.1186/s13018-017-0664-2 (PMC5679487; doi:10.1186/s13018-017-0664-2)
Supplement: Additional file 1: — PPI network construction. (TSV 148kb) [file 13018_2017_664_MOESM1_ESM.tsv]

#node1	node2	node1_string_internal_id	node2_string_internal_id	node1_external_id	node2_external_id	neighborhood_on_chromosome	gene_fusion	phylogenetic_cooccurrence	homology	coexpression	experimentally_determined_interaction	database_annotated	automated_textmining	combined_score
Agtr1a	Agt	2105430	2104798	10090.ENSMUSP00000070958	10090.ENSMUSP00000066488	0	0	0	0	0	0.621	0.961	0.98	0.999
Ccnb1	Cdc20	2105622	2093817	10090.ENSMUSP00000071989	10090.ENSMUSP00000006565	0	0	0	0	0.946	0.955	0.9	0.856	0.999
C1qa	C1qc	2101938	2099670	10090.ENSMUSP00000048836	10090.ENSMUSP00000036747	0	0	0	0.823	0.981	0.895	0.961	0.606	0.999
Kif23	Racgap1	2099254	2095934	10090.ENSMUSP00000034815	10090.ENSMUSP00000023756	0	0	0	0	0.874	0.904	0.954	0.961	0.999
C1qa	C1qb	2101938	2100338	10090.ENSMUSP00000048836	10090.ENSMUSP00000040246	0	0	0	0.838	0.989	0.914	0.961	0.87	0.999
Ramp1	Calcrl	2109149	2105972	10090.ENSMUSP00000095253	10090.ENSMUSP00000073875	0	0	0	0	0	0.955	0.9	0.851	0.999
Cdca8	Aurkb	2107296	2095125	10090.ENSMUSP00000081319	10090.ENSMUSP00000021277	0	0	0	0	0.921	0.955	0.954	0.971	0.999
Aurkb	Cdc20	2095125	2093817	10090.ENSMUSP00000021277	10090.ENSMUSP00000006565	0	0	0	0	0.933	0.252	0.9	0.898	0.999
C1qb	C1qc	2100338	2099670	10090.ENSMUSP00000040246	10090.ENSMUSP00000036747	0	0	0.209	0.903	0.976	0.728	0.961	0.647	0.999
Kif2c	Aurkb	2104499	2095125	10090.ENSMUSP00000064261	10090.ENSMUSP00000021277	0	0	0	0	0.846	0.186	0.954	0.964	0.999
Cenpe	Aurkb	2103478	2095125	10090.ENSMUSP00000057938	10090.ENSMUSP00000021277	0	0	0	0	0.798	0.186	0.9	0.901	0.998
Cdca8	Cdc20	2107296	2093817	10090.ENSMUSP00000081319	10090.ENSMUSP00000006565	0	0	0	0	0.965	0	0.9	0.562	0.998
Lss	Cyp51	2101537	2093243	10090.ENSMUSP00000046856	10090.ENSMUSP00000001507	0	0	0.284	0	0.796	0.856	0.9	0.594	0.998
Eif2b3	Eif2b2	2110827	2093645	10090.ENSMUSP00000102056	10090.ENSMUSP00000004910	0	0	0	0	0.141	0.955	0.9	0.552	0.998
Igf1	Igfbp5	2103282	2096879	10090.ENSMUSP00000056668	10090.ENSMUSP00000027377	0	0	0	0	0	0.914	0.9	0.796	0.998
Igf2	Igfbp3	2112474	2094952	10090.ENSMUSP00000114076	10090.ENSMUSP00000020702	0	0	0	0	0	0.916	0.9	0.818	0.998
Fzd3	Vangl2	2112550	2097018	10090.ENSMUSP00000115325	10090.ENSMUSP00000027837	0	0	0	0	0	0.62	0.9	0.975	0.998
Cenpe	Cdc20	2103478	2093817	10090.ENSMUSP00000057938	10090.ENSMUSP00000006565	0	0	0	0	0.921	0.165	0.9	0.847	0.998
Agt	Ace	2104798	2093308	10090.ENSMUSP00000066488	10090.ENSMUSP00000001963	0	0	0	0	0	0.636	0.9	0.963	0.998
Racgap1	Aurkb	2095934	2095125	10090.ENSMUSP00000023756	10090.ENSMUSP00000021277	0	0	0	0	0.89	0.634	0.559	0.904	0.998
Igf1	Igfbp3	2103282	2094952	10090.ENSMUSP00000056668	10090.ENSMUSP00000020702	0	0	0	0	0	0.928	0.9	0.818	0.998
Msmo1	Cyp51	2098959	2093243	10090.ENSMUSP00000034015	10090.ENSMUSP00000001507	0	0	0	0	0.934	0.856	0	0.784	0.997
Kif2c	Cdc20	2104499	2093817	10090.ENSMUSP00000064261	10090.ENSMUSP00000006565	0	0	0	0	0.928	0.164	0.9	0.608	0.997
Mthfd1l	Shmt2	2099574	2096621	10090.ENSMUSP00000036178	10090.ENSMUSP00000026470	0.56	0	0	0	0.39	0.606	0.9	0.686	0.996
Cdca8	Kif2c	2107296	2104499	10090.ENSMUSP00000081319	10090.ENSMUSP00000064261	0	0	0	0	0.857	0	0.954	0.552	0.996
Hmgcs1	Hmgcr	2115231	2095417	10090.ENSMUSP00000136944	10090.ENSMUSP00000022176	0.454	0	0	0	0.674	0	0.9	0.802	0.996
Cdca8	Cenpe	2107296	2103478	10090.ENSMUSP00000081319	10090.ENSMUSP00000057938	0	0	0	0	0.912	0	0.9	0.609	0.996
Msmo1	Sqle	2098959	2095685	10090.ENSMUSP00000034015	10090.ENSMUSP00000022977	0	0	0	0	0.899	0.856	0	0.754	0.996
Tpi1	Eno1	2114050	2107032	10090.ENSMUSP00000130858	10090.ENSMUSP00000079727	0.454	0	0.259	0	0.954	0.401	0	0.742	0.996
Shmt2	Mthfd1	2096621	2095182	10090.ENSMUSP00000026470	10090.ENSMUSP00000021443	0.56	0	0	0	0.463	0.606	0.9	0.607	0.995
Kif23	Aurkb	2099254	2095125	10090.ENSMUSP00000034815	10090.ENSMUSP00000021277	0	0	0	0	0.811	0.186	0.559	0.935	0.995
Sqle	Cyp51	2095685	2093243	10090.ENSMUSP00000022977	10090.ENSMUSP00000001507	0	0	0	0	0.978	0.27	0	0.726	0.995
Insr	Igf1	2108203	2103282	10090.ENSMUSP00000088837	10090.ENSMUSP00000056668	0	0	0	0	0	0.662	0.922	0.818	0.994
Sgcb	Sgcd	2107064	2106440	10090.ENSMUSP00000079937	10090.ENSMUSP00000076459	0	0	0	0	0	0.752	0.9	0.78	0.994
Lss	Sqle	2101537	2095685	10090.ENSMUSP00000046856	10090.ENSMUSP00000022977	0	0	0	0	0.817	0	0.9	0.656	0.993
Sema3a	Dpysl3	2097937	2096271	10090.ENSMUSP00000030714	10090.ENSMUSP00000025379	0	0	0	0	0	0	0.9	0.938	0.993
Tek	Angpt4	2110387	2097365	10090.ENSMUSP00000099862	10090.ENSMUSP00000028955	0	0	0	0	0	0.37	0.941	0.849	0.993
Fdft1	Cyp51	2103046	2093243	10090.ENSMUSP00000055313	10090.ENSMUSP00000001507	0.069	0	0.334	0	0.637	0.856	0	0.808	0.992
Dpyd	Umps	2100187	2095856	10090.ENSMUSP00000039429	10090.ENSMUSP00000023510	0.587	0	0	0	0.456	0	0.9	0.69	0.992
Dlg4	Grin2c	2094550	2093482	10090.ENSMUSP00000018700	10090.ENSMUSP00000003351	0	0	0	0	0	0.718	0.9	0.76	0.992
Insig1	Srebf2	2104124	2095726	10090.ENSMUSP00000061877	10090.ENSMUSP00000023100	0	0	0	0	0.112	0.27	0.9	0.902	0.992
Unc93b1	Tlr7	2113027	2104121	10090.ENSMUSP00000124272	10090.ENSMUSP00000061853	0	0	0	0	0.16	0.064	0.9	0.914	0.992
Sema3a	Plxna2	2097937	2097052	10090.ENSMUSP00000030714	10090.ENSMUSP00000027952	0	0	0	0.611	0	0.9	0.9	0.407	0.991
Hmgcs1	Idi1	2115231	2114357	10090.ENSMUSP00000136944	10090.ENSMUSP00000132780	0.069	0	0	0	0.943	0	0	0.848	0.991
Vangl2	Ror2	2097018	2095332	10090.ENSMUSP00000027837	10090.ENSMUSP00000021918	0	0	0	0	0	0	0.9	0.922	0.991
Idi1	Fdps	2114357	2107167	10090.ENSMUSP00000132780	10090.ENSMUSP00000080531	0.12	0	0	0	0.618	0	0.9	0.774	0.991
Ccnb1	Aurkb	2105622	2095125	10090.ENSMUSP00000071989	10090.ENSMUSP00000021277	0	0	0	0	0.946	0.197	0	0.792	0.99
Eno1	Pgam1	2107032	2094117	10090.ENSMUSP00000079727	10090.ENSMUSP00000011896	0.094	0	0	0	0.651	0.085	0.9	0.735	0.99
Srebf2	Hmgcr	2095726	2095417	10090.ENSMUSP00000023100	10090.ENSMUSP00000022176	0	0	0	0	0.207	0	0.9	0.875	0.989
Racgap1	Rhoc	2095934	2093357	10090.ENSMUSP00000023756	10090.ENSMUSP00000002303	0	0	0	0	0	0.166	0.944	0.786	0.989
Ldlr	Apoe	2099217	2093453	10090.ENSMUSP00000034713	10090.ENSMUSP00000003066	0	0	0	0	0	0.29	0.9	0.865	0.989
Hmgcs1	Srebf2	2115231	2095726	10090.ENSMUSP00000136944	10090.ENSMUSP00000023100	0	0	0	0	0.259	0	0.96	0.676	0.989
C4b	C1qa	2105191	2101938	10090.ENSMUSP00000069418	10090.ENSMUSP00000048836	0	0	0	0	0.277	0	0.9	0.863	0.989
Fdft1	Msmo1	2103046	2098959	10090.ENSMUSP00000055313	10090.ENSMUSP00000034015	0	0	0.255	0	0.652	0.856	0	0.741	0.989
Entpd1	Nt5e	2111630	2099325	10090.ENSMUSP00000107850	10090.ENSMUSP00000034992	0	0	0	0	0	0	0.9	0.9	0.989
Gria2	Dlg4	2106138	2094550	10090.ENSMUSP00000074787	10090.ENSMUSP00000018700	0	0	0	0	0	0.646	0.9	0.705	0.988
Fdft1	Sqle	2103046	2095685	10090.ENSMUSP00000055313	10090.ENSMUSP00000022977	0	0	0	0	0.645	0	0.9	0.691	0.988
Cenph	Cenpp	2106176	2095302	10090.ENSMUSP00000074988	10090.ENSMUSP00000021818	0	0	0	0	0.741	0.197	0.9	0.478	0.987
Unc93b1	Tlr8	2113027	2099674	10090.ENSMUSP00000124272	10090.ENSMUSP00000036762	0	0	0	0	0	0.064	0.9	0.875	0.987
Fdft1	Srebf2	2103046	2095726	10090.ENSMUSP00000055313	10090.ENSMUSP00000023100	0	0	0	0	0.147	0	0.9	0.85	0.986
Myh10	Myl9	2110302	2107840	10090.ENSMUSP00000099671	10090.ENSMUSP00000085913	0	0	0	0	0.082	0.264	0.9	0.818	0.986
Lrp8	Apoe	2110858	2093453	10090.ENSMUSP00000102343	10090.ENSMUSP00000003066	0	0	0	0	0	0.363	0.9	0.79	0.985
Fdps	Fdft1	2107167	2103046	10090.ENSMUSP00000080531	10090.ENSMUSP00000055313	0.39	0	0	0	0.569	0	0.8	0.761	0.985
Arntl	Bhlhe40	2101430	2098407	10090.ENSMUSP00000046235	10090.ENSMUSP00000032194	0	0	0	0	0	0.165	0.954	0.641	0.985
Myl9	Acta2	2107840	2101808	10090.ENSMUSP00000085913	10090.ENSMUSP00000048218	0	0	0	0	0.74	0.165	0.9	0.406	0.985
Igf2	Igfbp5	2112474	2096879	10090.ENSMUSP00000114076	10090.ENSMUSP00000027377	0	0	0	0	0.105	0.164	0.9	0.814	0.984
Cd36	Fabp4	2107245	2097397	10090.ENSMUSP00000080974	10090.ENSMUSP00000029041	0	0	0	0	0.543	0	0.9	0.659	0.983
Lss	Msmo1	2101537	2098959	10090.ENSMUSP00000046856	10090.ENSMUSP00000034015	0	0	0	0	0.7	0.856	0	0.641	0.983
Agt	Ednra	2104798	2098965	10090.ENSMUSP00000066488	10090.ENSMUSP00000034029	0	0	0	0	0	0	0.9	0.845	0.983
Cenpp	Cdc20	2095302	2093817	10090.ENSMUSP00000021818	10090.ENSMUSP00000006565	0	0	0	0	0.836	0	0.9	0	0.982
Ifit3	Mx2	2110406	2096016	10090.ENSMUSP00000099889	10090.ENSMUSP00000024112	0.069	0	0	0	0.939	0	0	0.72	0.982
Arhgap6	Rhoc	2098858	2093357	10090.ENSMUSP00000033721	10090.ENSMUSP00000002303	0	0	0	0	0	0.588	0.95	0.204	0.982
Camk2b	Dlg4	2108076	2094550	10090.ENSMUSP00000087925	10090.ENSMUSP00000018700	0	0	0	0	0	0.356	0.943	0.557	0.982
Heatr1	Utp15	2102834	2101805	10090.ENSMUSP00000054084	10090.ENSMUSP00000048204	0	0	0	0	0.774	0.856	0	0.48	0.981
Lpl	Apoe	2094301	2093453	10090.ENSMUSP00000015712	10090.ENSMUSP00000003066	0	0	0	0	0	0	0.9	0.826	0.981
Idi1	Sqle	2114357	2095685	10090.ENSMUSP00000132780	10090.ENSMUSP00000022977	0	0	0	0	0.943	0	0	0.684	0.981
Fzd1	Lrp5	2103611	2096438	10090.ENSMUSP00000058629	10090.ENSMUSP00000025856	0	0	0	0	0	0.51	0.9	0.642	0.98
Grik2	Dlg4	2110690	2094550	10090.ENSMUSP00000101124	10090.ENSMUSP00000018700	0	0	0	0	0	0.766	0.72	0.723	0.98
Sfrp1	Sfrp2	2098938	2097579	10090.ENSMUSP00000033952	10090.ENSMUSP00000029625	0	0	0	0.903	0.105	0.777	0.9	0.886	0.98
Wnt4	Sfrp2	2099636	2097579	10090.ENSMUSP00000036580	10090.ENSMUSP00000029625	0	0	0	0	0	0.204	0.8	0.881	0.979
Fzd1	Dkk1	2103611	2096415	10090.ENSMUSP00000058629	10090.ENSMUSP00000025803	0	0	0	0	0	0	0.954	0.563	0.979
Abca1	Srebf1	2097717	2094987	10090.ENSMUSP00000030010	10090.ENSMUSP00000020846	0	0	0	0	0	0	0	0.978	0.979
Zfpm2	Gata2	2102361	2094253	10090.ENSMUSP00000051335	10090.ENSMUSP00000015197	0	0	0	0	0	0.119	0.9	0.778	0.978
Cdca8	Cenpp	2107296	2095302	10090.ENSMUSP00000081319	10090.ENSMUSP00000021818	0	0	0	0	0.796	0	0.9	0	0.978
Ifit3	Rsad2	2110406	2095026	10090.ENSMUSP00000099889	10090.ENSMUSP00000020970	0	0	0	0	0.946	0	0	0.607	0.978
Cenpp	Aurkb	2095302	2095125	10090.ENSMUSP00000021818	10090.ENSMUSP00000021277	0	0	0	0	0.798	0	0.9	0	0.978
Hmgcs1	Sqle	2115231	2095685	10090.ENSMUSP00000136944	10090.ENSMUSP00000022977	0	0	0	0	0.898	0	0	0.799	0.978
Kif2c	Cenpe	2104499	2103478	10090.ENSMUSP00000064261	10090.ENSMUSP00000057938	0	0	0	0.657	0.697	0	0.9	0.918	0.978
Insig1	Hmgcr	2104124	2095417	10090.ENSMUSP00000061877	10090.ENSMUSP00000022176	0	0	0	0	0.333	0.92	0	0.605	0.977
Cenph	Cenpe	2106176	2103478	10090.ENSMUSP00000074988	10090.ENSMUSP00000057938	0	0	0	0	0.666	0.067	0.9	0.362	0.977
Insig1	Srebf1	2104124	2094987	10090.ENSMUSP00000061877	10090.ENSMUSP00000020846	0	0	0	0	0.13	0.27	0	0.966	0.976
Pak3	Arhgef6	2098835	2098774	10090.ENSMUSP00000033640	10090.ENSMUSP00000033468	0	0	0	0	0	0.636	0.922	0.221	0.976
Wnt4	Sfrp1	2099636	2098938	10090.ENSMUSP00000036580	10090.ENSMUSP00000033952	0	0	0	0	0	0.204	0.8	0.862	0.976
Ptn	Ptprz1	2110112	2108098	10090.ENSMUSP00000099073	10090.ENSMUSP00000088056	0	0	0	0	0	0.381	0	0.964	0.976
Mthfd1l	Mthfd1	2099574	2095182	10090.ENSMUSP00000036178	10090.ENSMUSP00000021443	0.587	0	0.527	0.968	0.11	0.4	0.9	0.685	0.975
Gli3	Ptch2	2111428	2097854	10090.ENSMUSP00000106137	10090.ENSMUSP00000030443	0	0	0	0	0	0.588	0.428	0.904	0.975
Idi1	Cyp51	2114357	2093243	10090.ENSMUSP00000132780	10090.ENSMUSP00000001507	0.069	0	0	0	0.897	0	0	0.76	0.975
Chn1	Rhoc	2111603	2093357	10090.ENSMUSP00000107655	10090.ENSMUSP00000002303	0	0	0	0	0	0.27	0.95	0.34	0.974
Abca1	Srebf2	2097717	2095726	10090.ENSMUSP00000030010	10090.ENSMUSP00000023100	0	0	0	0	0	0	0	0.973	0.974
Arntl	Bhlhe41	2101430	2098470	10090.ENSMUSP00000046235	10090.ENSMUSP00000032386	0	0	0	0	0	0.073	0.9	0.734	0.973
Myl9	Rhoc	2107840	2093357	10090.ENSMUSP00000085913	10090.ENSMUSP00000002303	0	0	0	0	0.088	0.112	0.9	0.712	0.973
Fabp4	Adipoq	2097397	2095883	10090.ENSMUSP00000029041	10090.ENSMUSP00000023593	0	0	0	0	0.48	0	0.9	0.509	0.972
Chn2	Rhoc	2099521	2093357	10090.ENSMUSP00000035908	10090.ENSMUSP00000002303	0	0	0	0	0	0.27	0.946	0.34	0.972
Hmgcs1	Cyp51	2115231	2093243	10090.ENSMUSP00000136944	10090.ENSMUSP00000001507	0	0	0	0	0.91	0.066	0	0.696	0.972
Rab13	Exoc3	2105372	2100183	10090.ENSMUSP00000070588	10090.ENSMUSP00000039416	0	0	0	0	0	0.409	0.9	0.569	0.972
Ccr2	Ccl7	2102121	2095042	10090.ENSMUSP00000049909	10090.ENSMUSP00000021011	0	0	0	0	0	0.597	0.878	0.475	0.972
Tpi1	Pgam1	2114050	2094117	10090.ENSMUSP00000130858	10090.ENSMUSP00000011896	0.113	0	0	0	0.9	0	0	0.713	0.972
Lpar6	Lpar3	2100732	2099861	10090.ENSMUSP00000042327	10090.ENSMUSP00000037712	0	0	0	0	0	0	0.9	0.738	0.972
Il1r1	Irak3	2096831	2094869	10090.ENSMUSP00000027241	10090.ENSMUSP00000020448	0	0	0	0	0	0.115	0.961	0.254	0.972
Unc93b1	Tlr9	2113027	2107422	10090.ENSMUSP00000124272	10090.ENSMUSP00000082207	0	0	0	0	0	0.101	0.9	0.71	0.971
Selp	F3	2112993	2097641	10090.ENSMUSP00000123924	10090.ENSMUSP00000029771	0	0	0	0	0	0	0	0.971	0.971
Cacna1d	Cacnb3	2111634	2093493	10090.ENSMUSP00000107869	10090.ENSMUSP00000003442	0	0	0	0	0	0.153	0.9	0.682	0.97
Agt	Enpep	2104798	2097597	10090.ENSMUSP00000066488	10090.ENSMUSP00000029658	0	0	0	0	0	0.165	0.9	0.67	0.97
Gria4	Dlg4	2096770	2094550	10090.ENSMUSP00000027020	10090.ENSMUSP00000018700	0	0	0	0	0	0.322	0.9	0.592	0.97
Rsad2	Cmpk2	2095026	2095025	10090.ENSMUSP00000020970	10090.ENSMUSP00000020969	0	0	0	0	0.941	0	0	0.528	0.97
Mx2	Rsad2	2096016	2095026	10090.ENSMUSP00000024112	10090.ENSMUSP00000020970	0	0	0	0	0.913	0	0	0.66	0.969
Cenph	Aurkb	2106176	2095125	10090.ENSMUSP00000074988	10090.ENSMUSP00000021277	0	0	0	0	0.686	0	0.9	0.1	0.969
Cdca8	Cenph	2107296	2106176	10090.ENSMUSP00000081319	10090.ENSMUSP00000074988	0	0	0	0	0.702	0	0.9	0.048	0.969
Cenph	Cdc20	2106176	2093817	10090.ENSMUSP00000074988	10090.ENSMUSP00000006565	0	0	0	0	0.706	0	0.9	0	0.969
Lmna	Casp6	2097617	2097580	10090.ENSMUSP00000029699	10090.ENSMUSP00000029626	0	0	0	0	0	0.165	0.961	0.133	0.969
Cdca8	Racgap1	2107296	2095934	10090.ENSMUSP00000081319	10090.ENSMUSP00000023756	0	0	0	0	0.913	0	0.559	0.242	0.968
Hmgcs1	Msmo1	2115231	2098959	10090.ENSMUSP00000136944	10090.ENSMUSP00000034015	0	0	0	0	0.909	0	0	0.67	0.968
Lrp5	Dkk1	2096438	2096415	10090.ENSMUSP00000025856	10090.ENSMUSP00000025803	0	0	0	0	0	0	0.8	0.848	0.968
Cacnb2	Cacna1d	2111987	2111634	10090.ENSMUSP00000110371	10090.ENSMUSP00000107869	0	0	0	0	0	0.198	0.9	0.63	0.967
Cenpe	Cenpp	2103478	2095302	10090.ENSMUSP00000057938	10090.ENSMUSP00000021818	0	0	0	0	0.684	0	0.9	0	0.967
Elovl6	Srebf2	2105489	2095726	10090.ENSMUSP00000071351	10090.ENSMUSP00000023100	0	0	0	0	0	0	0.9	0.685	0.967
Ifit3	Cmpk2	2110406	2095025	10090.ENSMUSP00000099889	10090.ENSMUSP00000020969	0.098	0	0	0	0.935	0	0	0.465	0.966
Axin2	Wnt4	2102359	2099636	10090.ENSMUSP00000051331	10090.ENSMUSP00000036580	0	0	0	0	0	0.232	0.311	0.942	0.966
Cenph	Kif2c	2106176	2104499	10090.ENSMUSP00000074988	10090.ENSMUSP00000064261	0	0	0	0	0.606	0.165	0.9	0.109	0.966
Agt	Mme	2104798	2097495	10090.ENSMUSP00000066488	10090.ENSMUSP00000029400	0	0	0	0	0	0.165	0.9	0.633	0.966
Srebf2	Cyp51	2095726	2093243	10090.ENSMUSP00000023100	10090.ENSMUSP00000001507	0	0	0	0	0.246	0	0.9	0.582	0.965
Myl9	Mylk3	2107840	2099002	10090.ENSMUSP00000085913	10090.ENSMUSP00000034133	0	0	0	0	0	0.145	0.8	0.812	0.965
Rspo3	Lgr4	2108353	2101623	10090.ENSMUSP00000090287	10090.ENSMUSP00000047325	0	0	0	0	0	0.183	0.9	0.61	0.965
Srebf2	Sqle	2095726	2095685	10090.ENSMUSP00000023100	10090.ENSMUSP00000022977	0	0	0	0	0.388	0	0.9	0.472	0.964
Dlg3	Gria4	2107768	2096770	10090.ENSMUSP00000085299	10090.ENSMUSP00000027020	0	0	0	0	0	0.12	0.9	0.631	0.964
Maf	Pax6	2111212	2108071	10090.ENSMUSP00000104732	10090.ENSMUSP00000087870	0	0	0	0	0	0.565	0	0.922	0.964
Ifit3	Usp18	2110406	2098409	10090.ENSMUSP00000099889	10090.ENSMUSP00000032198	0	0	0	0	0.914	0	0	0.593	0.963
Agt	Cybb	2104798	2094275	10090.ENSMUSP00000066488	10090.ENSMUSP00000015484	0	0	0	0	0	0	0	0.963	0.963
Wnt4	Fzd6	2099636	2095664	10090.ENSMUSP00000036580	10090.ENSMUSP00000022906	0	0	0	0	0	0.257	0.8	0.766	0.962
Idi1	Msmo1	2114357	2098959	10090.ENSMUSP00000132780	10090.ENSMUSP00000034015	0	0	0	0	0.878	0	0	0.707	0.962
Ccr5	Ccr3	2111533	2100131	10090.ENSMUSP00000107069	10090.ENSMUSP00000039107	0	0	0	0.958	0	0	0.961	0.829	0.962
Entpd3	Nt5e	2099686	2099325	10090.ENSMUSP00000036830	10090.ENSMUSP00000034992	0	0	0	0	0	0	0.9	0.642	0.962
Dlg3	Gria2	2107768	2106138	10090.ENSMUSP00000085299	10090.ENSMUSP00000074787	0	0	0	0	0	0.12	0.9	0.607	0.962
Fcgr3	Fcgr2b	2114228	2097058	10090.ENSMUSP00000131938	10090.ENSMUSP00000027966	0	0	0	0.97	0.624	0	0.9	0.754	0.961
Dhcr24	Msmo1	2099919	2098959	10090.ENSMUSP00000038063	10090.ENSMUSP00000034015	0	0	0	0	0.246	0	0.9	0.535	0.961
Ccr5	Agt	2111533	2104798	10090.ENSMUSP00000107069	10090.ENSMUSP00000066488	0	0	0	0	0	0	0.961	0	0.961
Agt	Ccr3	2104798	2100131	10090.ENSMUSP00000066488	10090.ENSMUSP00000039107	0	0	0	0	0	0	0.961	0	0.961
Lat	Cd4	2098642	2096007	10090.ENSMUSP00000032997	10090.ENSMUSP00000024044	0	0	0	0	0	0.134	0.954	0.089	0.96
Umps	Cmpk2	2095856	2095025	10090.ENSMUSP00000023510	10090.ENSMUSP00000020969	0	0	0	0	0.082	0	0.9	0.606	0.96
Usp18	Rsad2	2098409	2095026	10090.ENSMUSP00000032198	10090.ENSMUSP00000020970	0	0	0	0	0.918	0	0	0.534	0.96
Pde5a	Npr2	2105136	2097779	10090.ENSMUSP00000069011	10090.ENSMUSP00000030191	0	0	0	0	0.139	0.254	0.9	0.439	0.959
Selp	Cd36	2112993	2107245	10090.ENSMUSP00000123924	10090.ENSMUSP00000080974	0	0	0	0	0	0	0.9	0.609	0.959
Dhcr24	Cyp51	2099919	2093243	10090.ENSMUSP00000038063	10090.ENSMUSP00000001507	0	0	0	0	0.336	0	0.9	0.444	0.959
Dlg3	Grin2c	2107768	2093482	10090.ENSMUSP00000085299	10090.ENSMUSP00000003351	0	0	0	0	0	0.165	0.72	0.84	0.959
Fdps	Srebf2	2107167	2095726	10090.ENSMUSP00000080531	10090.ENSMUSP00000023100	0	0	0	0	0.228	0	0.9	0.517	0.959
Etv1	Pax6	2108875	2108071	10090.ENSMUSP00000093442	10090.ENSMUSP00000087870	0	0	0	0	0	0	0	0.958	0.959
Tek	Grb14	2110387	2097154	10090.ENSMUSP00000099862	10090.ENSMUSP00000028252	0	0	0	0	0	0.54	0.9	0.181	0.959
Kif2c	Cenpp	2104499	2095302	10090.ENSMUSP00000064261	10090.ENSMUSP00000021818	0	0	0	0	0.607	0	0.9	0	0.959
Ccr5	Ccl3	2111533	2093171	10090.ENSMUSP00000107069	10090.ENSMUSP00000001008	0	0	0	0	0.166	0.347	0.8	0.661	0.958
Fzd3	Wnt4	2112550	2099636	10090.ENSMUSP00000115325	10090.ENSMUSP00000036580	0	0	0	0	0	0.257	0.8	0.744	0.958
Fdft1	Lss	2103046	2101537	10090.ENSMUSP00000055313	10090.ENSMUSP00000046856	0.399	0	0.469	0	0.601	0	0	0.714	0.958
Fzd1	Wnt4	2103611	2099636	10090.ENSMUSP00000058629	10090.ENSMUSP00000036580	0	0	0	0	0	0.257	0.8	0.743	0.958
Fzd9	Wnt4	2102740	2099636	10090.ENSMUSP00000053551	10090.ENSMUSP00000036580	0	0	0	0	0	0.257	0.8	0.734	0.957
Cdca8	Ccnb1	2107296	2105622	10090.ENSMUSP00000081319	10090.ENSMUSP00000071989	0	0	0	0	0.927	0	0	0.436	0.957
Agt	Ccr2	2104798	2102121	10090.ENSMUSP00000066488	10090.ENSMUSP00000049909	0	0	0	0	0	0	0.954	0.097	0.957
Ccnb1	Kif2c	2105622	2104499	10090.ENSMUSP00000071989	10090.ENSMUSP00000064261	0	0	0	0	0.92	0.115	0	0.448	0.957
Tmem173	Ddx41	2112147	2095348	10090.ENSMUSP00000111393	10090.ENSMUSP00000021956	0	0	0	0	0	0.802	0	0.788	0.956
Ccnb1	Kif23	2105622	2099254	10090.ENSMUSP00000071989	10090.ENSMUSP00000034815	0	0	0	0	0.933	0.115	0	0.321	0.956
C4b	C1qb	2105191	2100338	10090.ENSMUSP00000069418	10090.ENSMUSP00000040246	0	0	0	0	0.207	0	0.9	0.493	0.956
Fabp4	Lpl	2097397	2094301	10090.ENSMUSP00000029041	10090.ENSMUSP00000015712	0	0	0	0	0.283	0	0.9	0.437	0.956
Agt	Htr2a	2104798	2101721	10090.ENSMUSP00000066488	10090.ENSMUSP00000047774	0	0	0	0	0	0	0.949	0.174	0.956
Aldh1l1	Mthfd1	2098399	2095182	10090.ENSMUSP00000032175	10090.ENSMUSP00000021443	0.069	0	0	0	0.086	0.073	0.9	0.535	0.956
Irf7	Rsad2	2096662	2095026	10090.ENSMUSP00000026571	10090.ENSMUSP00000020970	0	0	0	0	0.904	0.49	0	0.18	0.956
Ldlr	Srebf2	2099217	2095726	10090.ENSMUSP00000034713	10090.ENSMUSP00000023100	0	0	0	0	0.205	0.113	0.49	0.891	0.955
Abca1	Apoe	2097717	2093453	10090.ENSMUSP00000030010	10090.ENSMUSP00000003066	0	0	0	0	0	0	0	0.955	0.955
Drosha	Polr2a	2108058	2105464	10090.ENSMUSP00000087762	10090.ENSMUSP00000071200	0	0	0	0	0	0.092	0.9	0.552	0.955
Col6a3	Col8a1	2115598	2107942	10090.ENSMUSP00000137585	10090.ENSMUSP00000086745	0	0	0	0	0.131	0	0.9	0.528	0.955
Ccr5	Ccr2	2111533	2102121	10090.ENSMUSP00000107069	10090.ENSMUSP00000049909	0	0	0	0.982	0.497	0.164	0.9	0.934	0.955
Gnai1	Agt	2106032	2104798	10090.ENSMUSP00000074259	10090.ENSMUSP00000066488	0	0	0	0	0	0	0.954	0.059	0.955
Fzd5	Wnt4	2104983	2099636	10090.ENSMUSP00000067783	10090.ENSMUSP00000036580	0	0	0	0	0	0.257	0.8	0.721	0.954
Lum	Ogn	2100446	2095304	10090.ENSMUSP00000040877	10090.ENSMUSP00000021822	0	0	0	0.68	0.484	0	0.9	0.529	0.954
Elovl6	Srebf1	2105489	2094987	10090.ENSMUSP00000071351	10090.ENSMUSP00000020846	0	0	0	0	0	0	0	0.954	0.954
Uck2	Umps	2097019	2095856	10090.ENSMUSP00000027839	10090.ENSMUSP00000023510	0	0	0	0	0.171	0	0.9	0.485	0.953
Ephx1	Cyp2e1	2101673	2096648	10090.ENSMUSP00000047551	10090.ENSMUSP00000026552	0	0	0	0	0	0	0.9	0.551	0.953
Ms4a6c	Ms4a6b	2114297	2096339	10090.ENSMUSP00000132425	10090.ENSMUSP00000025580	0	0	0	0.975	0.952	0	0	0	0.952
P2ry12	P2ry13	2102363	2101148	10090.ENSMUSP00000051353	10090.ENSMUSP00000044730	0	0	0	0.936	0.519	0	0.9	0.903	0.952
Tpi1	Pfkl	2114050	2094893	10090.ENSMUSP00000130858	10090.ENSMUSP00000020522	0.095	0	0	0	0.849	0.064	0	0.673	0.952
Fzd5	Fzd6	2104983	2095664	10090.ENSMUSP00000067783	10090.ENSMUSP00000022906	0	0	0	0.869	0	0	0.947	0.786	0.952
Ephx1	Gstm2	2101673	2094130	10090.ENSMUSP00000047551	10090.ENSMUSP00000012348	0	0	0	0	0.158	0	0.9	0.478	0.952
Myh10	Rhoc	2110302	2093357	10090.ENSMUSP00000099671	10090.ENSMUSP00000002303	0	0	0	0	0	0.22	0.9	0.443	0.952
S1pr3	Gnai1	2107766	2106032	10090.ENSMUSP00000085293	10090.ENSMUSP00000074259	0	0	0	0	0	0.118	0.948	0	0.952
Adh7	Cyp2e1	2108039	2096648	10090.ENSMUSP00000087633	10090.ENSMUSP00000026552	0	0	0	0	0	0	0.9	0.535	0.951
Unc93b1	Ctss	2113027	2112192	10090.ENSMUSP00000124272	10090.ENSMUSP00000112006	0	0	0	0	0.475	0	0.9	0.158	0.951
Neto2	Grik2	2111304	2110690	10090.ENSMUSP00000105308	10090.ENSMUSP00000101124	0	0	0	0	0	0	0.36	0.926	0.951
Pax6	Sfrp2	2108071	2097579	10090.ENSMUSP00000087870	10090.ENSMUSP00000029625	0	0	0	0	0	0	0	0.951	0.951
Gsta4	Mgst1	2099289	2093967	10090.ENSMUSP00000034903	10090.ENSMUSP00000008684	0	0	0	0	0	0	0.9	0.531	0.951
Ccr3	Ccl7	2100131	2095042	10090.ENSMUSP00000039107	10090.ENSMUSP00000021011	0	0	0	0	0	0.37	0.878	0.415	0.951
Eno1	Pfkl	2107032	2094893	10090.ENSMUSP00000079727	10090.ENSMUSP00000020522	0.198	0	0	0	0.829	0	0	0.67	0.951
Ctss	Mpeg1	2112192	2111721	10090.ENSMUSP00000112006	10090.ENSMUSP00000108573	0	0	0	0	0.944	0	0	0.158	0.95
Hmgcs1	Aacs	2115231	2098197	10090.ENSMUSP00000136944	10090.ENSMUSP00000031445	0	0	0	0	0.335	0	0.9	0.313	0.95
Lss	Dhcr24	2101537	2099919	10090.ENSMUSP00000046856	10090.ENSMUSP00000038063	0	0	0	0	0.324	0	0.9	0.33	0.95
Ccl7	Ccl3	2095042	2093171	10090.ENSMUSP00000021011	10090.ENSMUSP00000001008	0	0	0	0.83	0.496	0	0.9	0.373	0.95
Omd	Ogn	2104694	2095304	10090.ENSMUSP00000065706	10090.ENSMUSP00000021822	0	0	0	0.686	0.409	0	0.9	0.61	0.949
Ccr2	Ccr3	2102121	2100131	10090.ENSMUSP00000049909	10090.ENSMUSP00000039107	0	0	0	0.962	0	0	0.948	0.78	0.949
H2-Aa	Cd4	2101405	2096007	10090.ENSMUSP00000046105	10090.ENSMUSP00000024044	0	0	0	0	0	0.166	0.9	0.444	0.949
Nde1	Aurkb	2095806	2095125	10090.ENSMUSP00000023359	10090.ENSMUSP00000021277	0	0	0	0	0.161	0	0.941	0	0.948
Fzd3	Fzd5	2112550	2104983	10090.ENSMUSP00000115325	10090.ENSMUSP00000067783	0	0	0	0.873	0	0	0.942	0.789	0.948
Mapk11	Gnai1	2107874	2106032	10090.ENSMUSP00000086204	10090.ENSMUSP00000074259	0	0	0	0	0.102	0.23	0.886	0.42	0.948
Heatr1	Mybbp1a	2102834	2101164	10090.ENSMUSP00000054084	10090.ENSMUSP00000044827	0	0	0	0	0.8	0.732	0	0.108	0.948
Aph1a	Dner	2103650	2100816	10090.ENSMUSP00000058846	10090.ENSMUSP00000042927	0	0	0	0	0	0	0.947	0.066	0.948
Fdps	Sqle	2107167	2095685	10090.ENSMUSP00000080531	10090.ENSMUSP00000022977	0	0	0	0	0.76	0.087	0	0.778	0.947
Gli3	Pax6	2111428	2108071	10090.ENSMUSP00000106137	10090.ENSMUSP00000087870	0	0	0	0	0	0.229	0	0.934	0.947
Rap1gap	Rasgrp2	2110744	2100496	10090.ENSMUSP00000101461	10090.ENSMUSP00000041135	0	0	0	0	0	0	0.9	0.493	0.947
Ctss	Tlr7	2112192	2104121	10090.ENSMUSP00000112006	10090.ENSMUSP00000061853	0	0	0	0	0.458	0	0.9	0.1	0.947
Sgms2	Cers4	2108051	2093952	10090.ENSMUSP00000087713	10090.ENSMUSP00000008350	0	0	0	0	0	0	0.9	0.492	0.947
Nsun2	Aurkb	2111307	2095125	10090.ENSMUSP00000105321	10090.ENSMUSP00000021277	0	0	0	0	0	0.165	0.559	0.865	0.946
Abat	Aldh3b1	2104402	2103213	10090.ENSMUSP00000063548	10090.ENSMUSP00000056276	0.224	0	0	0	0.107	0.165	0.9	0.22	0.946
Ccnb1	Cenpe	2105622	2103478	10090.ENSMUSP00000071989	10090.ENSMUSP00000057938	0	0	0	0	0.84	0.115	0.36	0.48	0.946
Cyp2e1	Gstm2	2096648	2094130	10090.ENSMUSP00000026552	10090.ENSMUSP00000012348	0	0	0	0	0	0	0.9	0.487	0.946
Sun2	Lmna	2101738	2097617	10090.ENSMUSP00000047864	10090.ENSMUSP00000029699	0	0	0	0	0	0.603	0	0.87	0.946
Gpr65	Lpar3	2106096	2099861	10090.ENSMUSP00000074581	10090.ENSMUSP00000037712	0	0	0	0	0	0	0.9	0.491	0.946
Pfkp	Eno1	2112642	2107032	10090.ENSMUSP00000117030	10090.ENSMUSP00000079727	0.198	0	0	0	0.754	0	0	0.744	0.945
Gnai1	Mapk13	2106032	2093656	10090.ENSMUSP00000074259	10090.ENSMUSP00000004986	0	0	0	0	0.102	0.23	0.879	0.42	0.945
Idi1	Srebf2	2114357	2095726	10090.ENSMUSP00000132780	10090.ENSMUSP00000023100	0	0	0	0	0.139	0	0.9	0.415	0.945
Pfkp	Pfkl	2112642	2094893	10090.ENSMUSP00000117030	10090.ENSMUSP00000020522	0	0	0.527	0.978	0.224	0.895	0.36	0.779	0.944
Ddx20	Wdr77	2108109	2094062	10090.ENSMUSP00000088176	10090.ENSMUSP00000010278	0	0	0	0	0.19	0.076	0.9	0.351	0.944
Cd36	Srebf1	2107245	2094987	10090.ENSMUSP00000080974	10090.ENSMUSP00000020846	0	0	0	0	0	0	0	0.944	0.944
Rbm8a	Hnrnpa0	2101114	2093934	10090.ENSMUSP00000044548	10090.ENSMUSP00000007980	0	0	0.302	0	0	0	0.9	0.254	0.943
Kif26b	Myh10	2113043	2110302	10090.ENSMUSP00000124462	10090.ENSMUSP00000099671	0	0	0	0	0	0.595	0	0.866	0.943
Hmgcs1	Fdps	2115231	2107167	10090.ENSMUSP00000136944	10090.ENSMUSP00000080531	0.065	0	0	0	0.7	0.109	0	0.8	0.943
Gpr65	P2ry6	2106096	2103110	10090.ENSMUSP00000074581	10090.ENSMUSP00000055697	0	0	0	0.696	0.452	0	0.9	0	0.942
C3ar1	Ccl9	2101784	2094627	10090.ENSMUSP00000048092	10090.ENSMUSP00000019266	0	0	0	0	0.338	0	0.9	0.202	0.942
Lss	Srebf2	2101537	2095726	10090.ENSMUSP00000046856	10090.ENSMUSP00000023100	0	0	0	0	0.232	0	0.9	0.309	0.942
Pde5a	Gucy1a3	2105136	2101952	10090.ENSMUSP00000069011	10090.ENSMUSP00000048918	0	0	0	0	0	0.254	0.9	0.297	0.942
Insr	Vegfc	2108203	2098926	10090.ENSMUSP00000088837	10090.ENSMUSP00000033919	0	0	0	0	0	0.081	0.8	0.709	0.942
Mthfd1	Pfas	2095182	2095126	10090.ENSMUSP00000021443	10090.ENSMUSP00000021282	0.399	0	0	0	0.715	0	0	0.688	0.941
Ccr5	Ccl7	2111533	2095042	10090.ENSMUSP00000107069	10090.ENSMUSP00000021011	0	0	0	0	0.148	0.164	0.878	0.405	0.941
Ephx1	Gsta4	2101673	2099289	10090.ENSMUSP00000047551	10090.ENSMUSP00000034903	0	0	0	0	0.104	0	0.9	0.403	0.941
Pold1	Pole2	2100252	2095155	10090.ENSMUSP00000039776	10090.ENSMUSP00000021359	0	0	0	0	0.325	0.441	0.8	0.314	0.941
Pold1	Rev1	2100252	2096835	10090.ENSMUSP00000039776	10090.ENSMUSP00000027251	0	0	0	0	0.097	0.684	0	0.807	0.94
Il12a	Il12rb2	2097477	2094079	10090.ENSMUSP00000029345	10090.ENSMUSP00000010605	0	0	0	0	0	0.165	0.922	0.144	0.939
H2-Aa	Lat	2101405	2098642	10090.ENSMUSP00000046105	10090.ENSMUSP00000032997	0	0	0	0	0	0	0.939	0	0.939
Fdps	Rsad2	2107167	2095026	10090.ENSMUSP00000080531	10090.ENSMUSP00000020970	0	0	0	0	0	0	0.8	0.708	0.939
Tgfb1i1	Ar	2105071	2102590	10090.ENSMUSP00000068529	10090.ENSMUSP00000052648	0	0	0	0	0	0.766	0	0.75	0.939
Cenpe	Rangap1	2103478	2103448	10090.ENSMUSP00000057938	10090.ENSMUSP00000057771	0	0	0	0	0	0.114	0.9	0.376	0.939
Kif23	Cdc20	2099254	2093817	10090.ENSMUSP00000034815	10090.ENSMUSP00000006565	0	0	0	0	0.872	0.164	0	0.468	0.938
Ccnb1	Racgap1	2105622	2095934	10090.ENSMUSP00000071989	10090.ENSMUSP00000023756	0	0	0	0	0.922	0	0	0.235	0.938
Pappa	Igfbp5	2107327	2096879	10090.ENSMUSP00000081545	10090.ENSMUSP00000027377	0	0	0	0	0	0	0.9	0.412	0.938
Pygo1	Lef1	2101082	2097576	10090.ENSMUSP00000044368	10090.ENSMUSP00000029611	0	0	0	0	0	0	0.9	0.414	0.938
Mafb	Pax6	2109530	2108071	10090.ENSMUSP00000096728	10090.ENSMUSP00000087870	0	0	0	0	0	0.565	0	0.864	0.938
Dpysl3	Umps	2096271	2095856	10090.ENSMUSP00000025379	10090.ENSMUSP00000023510	0.587	0	0	0	0.733	0	0	0.485	0.938
Cacnb2	Cacna1h	2111987	2106630	10090.ENSMUSP00000110371	10090.ENSMUSP00000077586	0	0	0	0	0	0.072	0.9	0.377	0.937
Ctss	H2-Aa	2112192	2101405	10090.ENSMUSP00000112006	10090.ENSMUSP00000046105	0	0	0	0	0.398	0	0.9	0	0.937
Rev1	Polk	2096835	2095416	10090.ENSMUSP00000027251	10090.ENSMUSP00000022172	0	0	0	0.616	0.112	0.903	0	0.754	0.936
Camk2b	Grin2c	2108076	2093482	10090.ENSMUSP00000087925	10090.ENSMUSP00000003351	0	0	0	0	0	0.07	0.9	0.373	0.936
Col22a1	Col8a1	2113107	2107942	10090.ENSMUSP00000125069	10090.ENSMUSP00000086745	0	0	0	0	0	0	0.9	0.393	0.936
Fmod	Ogn	2099454	2095304	10090.ENSMUSP00000035489	10090.ENSMUSP00000021822	0	0	0	0.665	0.313	0	0.9	0.349	0.936
Fmod	Tgfb3	2099454	2093535	10090.ENSMUSP00000035489	10090.ENSMUSP00000003687	0	0	0	0	0.106	0.164	0.9	0.24	0.935
Gria2	Gria4	2106138	2096770	10090.ENSMUSP00000074787	10090.ENSMUSP00000027020	0	0	0	0.982	0.101	0.325	0.9	0.864	0.935
Rspo2	Lgr4	2104925	2101623	10090.ENSMUSP00000067325	10090.ENSMUSP00000047325	0	0	0	0	0	0.063	0.9	0.354	0.934
Ccr5	C3ar1	2111533	2101784	10090.ENSMUSP00000107069	10090.ENSMUSP00000048092	0	0	0	0.63	0.362	0	0.9	0	0.933
Ccr2	Ccl3	2102121	2093171	10090.ENSMUSP00000049909	10090.ENSMUSP00000001008	0	0	0	0	0	0.268	0.8	0.579	0.933
Grik2	Dlg3	2110690	2107768	10090.ENSMUSP00000101124	10090.ENSMUSP00000085299	0	0	0	0	0	0.36	0.72	0.658	0.933
Ccr5	Ccl9	2111533	2094627	10090.ENSMUSP00000107069	10090.ENSMUSP00000019266	0	0	0	0	0.195	0.15	0.9	0.148	0.933
Mthfd1l	Pfas	2099574	2095126	10090.ENSMUSP00000036178	10090.ENSMUSP00000021282	0.399	0	0	0	0.673	0	0	0.688	0.933
Lipc	Apoe	2099223	2093453	10090.ENSMUSP00000034731	10090.ENSMUSP00000003066	0	0	0	0	0	0	0.9	0.348	0.932
Dlg3	Dlg4	2107768	2094550	10090.ENSMUSP00000085299	10090.ENSMUSP00000018700	0	0	0	0.976	0	0.338	0.9	0.873	0.932
P2ry13	Cxcl13	2101148	2095969	10090.ENSMUSP00000044730	10090.ENSMUSP00000023840	0	0	0	0	0.356	0	0.9	0	0.932
Ccr5	P2ry13	2111533	2101148	10090.ENSMUSP00000107069	10090.ENSMUSP00000044730	0	0	0	0.686	0.35	0	0.9	0.064	0.932
Rangap1	Cdc20	2103448	2093817	10090.ENSMUSP00000057771	10090.ENSMUSP00000006565	0	0	0	0	0.225	0	0.9	0.198	0.932
Cxcl13	Ccl9	2095969	2094627	10090.ENSMUSP00000023840	10090.ENSMUSP00000019266	0	0	0	0	0	0	0.9	0.356	0.932
Ifit3	Irf7	2110406	2096662	10090.ENSMUSP00000099889	10090.ENSMUSP00000026571	0	0	0	0	0.918	0	0	0.209	0.932
Arhgap39	Robo1	2099656	2095886	10090.ENSMUSP00000036697	10090.ENSMUSP00000023600	0	0	0	0	0	0	0.9	0.349	0.932
Cacna1h	Cacnb3	2106630	2093493	10090.ENSMUSP00000077586	10090.ENSMUSP00000003442	0	0	0	0	0	0.072	0.9	0.318	0.931
Rangap1	Aurkb	2103448	2095125	10090.ENSMUSP00000057771	10090.ENSMUSP00000021277	0	0	0	0	0.159	0	0.9	0.252	0.931
Igf2	Vegfc	2112474	2098926	10090.ENSMUSP00000114076	10090.ENSMUSP00000033919	0	0	0	0	0	0	0.9	0.341	0.931
Adh7	Aldh3b1	2108039	2103213	10090.ENSMUSP00000087633	10090.ENSMUSP00000056276	0.067	0	0	0	0	0	0.9	0.325	0.931
Agt	Aplnr	2104798	2102752	10090.ENSMUSP00000066488	10090.ENSMUSP00000053638	0	0	0	0	0	0	0.9	0.339	0.931
Cfd	Adipoq	2103312	2095883	10090.ENSMUSP00000056836	10090.ENSMUSP00000023593	0	0	0	0	0.899	0	0	0.335	0.93
Gsta4	Cyp2e1	2099289	2096648	10090.ENSMUSP00000034903	10090.ENSMUSP00000026552	0	0	0	0	0	0	0.9	0.335	0.93
Arhgef6	Racgap1	2098774	2095934	10090.ENSMUSP00000033468	10090.ENSMUSP00000023756	0	0	0	0	0	0	0.9	0.33	0.93
Usp18	Irf7	2098409	2096662	10090.ENSMUSP00000032198	10090.ENSMUSP00000026571	0	0	0	0	0.916	0	0	0.202	0.93
Fabp4	Angptl4	2097397	2093365	10090.ENSMUSP00000029041	10090.ENSMUSP00000002360	0	0	0	0	0	0	0.9	0.33	0.93
Fyb	Lat	2108078	2098642	10090.ENSMUSP00000087947	10090.ENSMUSP00000032997	0	0	0	0	0.184	0	0.9	0.21	0.929
Cadm1	Epb41l3	2107512	2106926	10090.ENSMUSP00000083073	10090.ENSMUSP00000079098	0	0	0	0	0	0.252	0	0.909	0.929
Pde1a	Npr2	2110325	2097779	10090.ENSMUSP00000099713	10090.ENSMUSP00000030191	0	0	0	0	0.096	0	0.9	0.282	0.929
Ar	Nr4a2	2102590	2097123	10090.ENSMUSP00000052648	10090.ENSMUSP00000028166	0	0	0	0.634	0	0.159	0.9	0.567	0.929
Pax6	Smad3	2108071	2099315	10090.ENSMUSP00000087870	10090.ENSMUSP00000034973	0	0	0	0	0	0.117	0	0.921	0.928
Cyp2e1	Mgst1	2096648	2093967	10090.ENSMUSP00000026552	10090.ENSMUSP00000008684	0	0	0	0	0.175	0	0.9	0.201	0.928
Idi1	Fdft1	2114357	2103046	10090.ENSMUSP00000132780	10090.ENSMUSP00000055313	0.399	0	0	0	0.621	0	0	0.706	0.927
Ccr2	Ccl9	2102121	2094627	10090.ENSMUSP00000049909	10090.ENSMUSP00000019266	0	0	0	0	0.116	0.15	0.9	0.144	0.927
Cacna1d	Cacna1h	2111634	2106630	10090.ENSMUSP00000107869	10090.ENSMUSP00000077586	0	0	0	0.628	0	0	0.9	0.743	0.927
Tpi1	Pgm2	2114050	2104019	10090.ENSMUSP00000130858	10090.ENSMUSP00000061227	0	0	0	0	0.793	0	0	0.663	0.927
Aldh1l1	Shmt2	2098399	2096621	10090.ENSMUSP00000032175	10090.ENSMUSP00000026470	0	0	0	0	0	0	0.9	0.301	0.927
Fgd4	Racgap1	2113118	2095934	10090.ENSMUSP00000125174	10090.ENSMUSP00000023756	0	0	0	0	0	0	0.9	0.306	0.927
Arhgap32	Rhoc	2114487	2093357	10090.ENSMUSP00000133898	10090.ENSMUSP00000002303	0	0	0	0	0	0.298	0.9	0.044	0.927
Gstm2	Mgst1	2094130	2093967	10090.ENSMUSP00000012348	10090.ENSMUSP00000008684	0	0	0	0	0	0	0.9	0.304	0.927
Gsta4	Gpx7	2099289	2097821	10090.ENSMUSP00000034903	10090.ENSMUSP00000030332	0	0	0	0	0	0	0.9	0.298	0.926
Gsta4	Gstm2	2099289	2094130	10090.ENSMUSP00000034903	10090.ENSMUSP00000012348	0	0	0.25	0.674	0.101	0	0.9	0.496	0.926
Sgk1	Agt	2112473	2104798	10090.ENSMUSP00000114074	10090.ENSMUSP00000066488	0	0	0	0	0	0	0	0.926	0.926
Gpr65	Ccl9	2106096	2094627	10090.ENSMUSP00000074581	10090.ENSMUSP00000019266	0	0	0	0	0.197	0.068	0.9	0.125	0.925
P2ry6	Ccl9	2103110	2094627	10090.ENSMUSP00000055697	10090.ENSMUSP00000019266	0	0	0	0	0.281	0	0.9	0	0.925
Usp18	Mx2	2098409	2096016	10090.ENSMUSP00000032198	10090.ENSMUSP00000024112	0	0	0	0	0.809	0.165	0	0.568	0.925
Cdca8	Kif23	2107296	2099254	10090.ENSMUSP00000081319	10090.ENSMUSP00000034815	0	0	0	0	0.742	0	0.559	0.396	0.925
Tek	Pgf	2110387	2093646	10090.ENSMUSP00000099862	10090.ENSMUSP00000004913	0	0	0	0	0	0.129	0.856	0.456	0.925
Ccr3	Ccl3	2100131	2093171	10090.ENSMUSP00000039107	10090.ENSMUSP00000001008	0	0	0	0	0	0.26	0.8	0.534	0.925
Pappa	Igf1	2107327	2103282	10090.ENSMUSP00000081545	10090.ENSMUSP00000056668	0	0	0	0	0	0	0.9	0.279	0.924
Arhgef9	Racgap1	2111860	2095934	10090.ENSMUSP00000109510	10090.ENSMUSP00000023756	0	0	0	0	0	0	0.9	0.274	0.924
Glul	Gfpt2	2107548	2094927	10090.ENSMUSP00000083375	10090.ENSMUSP00000020629	0.067	0	0	0	0.081	0	0.9	0.221	0.924
Pf4	Srgn	2098149	2094813	10090.ENSMUSP00000031320	10090.ENSMUSP00000020271	0	0	0	0	0.164	0.134	0.9	0.083	0.924
Vcan	Cspg4	2111276	2100087	10090.ENSMUSP00000105173	10090.ENSMUSP00000038909	0	0	0	0	0	0	0.9	0.276	0.924
Kif2c	Rangap1	2104499	2103448	10090.ENSMUSP00000064261	10090.ENSMUSP00000057771	0	0	0	0	0.131	0.114	0.9	0.129	0.923
Ptafr	Htr2a	2105425	2101721	10090.ENSMUSP00000070925	10090.ENSMUSP00000047774	0	0	0	0	0	0	0.9	0.268	0.923
Selp	Ddx41	2112993	2095348	10090.ENSMUSP00000123924	10090.ENSMUSP00000021956	0	0	0	0	0	0	0	0.923	0.923
Nr3c2	Nr4a2	2111333	2097123	10090.ENSMUSP00000105538	10090.ENSMUSP00000028166	0	0	0	0.638	0	0.159	0.9	0.366	0.923
Cd36	Thbs4	2107245	2095428	10090.ENSMUSP00000080974	10090.ENSMUSP00000022213	0	0	0	0	0	0.106	0.8	0.607	0.923
C4b	C1qc	2105191	2099670	10090.ENSMUSP00000069418	10090.ENSMUSP00000036747	0	0	0	0	0.248	0	0.9	0.066	0.923
Mfap4	Fbln1	2105413	2102922	10090.ENSMUSP00000070848	10090.ENSMUSP00000054583	0	0	0	0	0.187	0.067	0.9	0.105	0.923
Ccr5	P2ry12	2111533	2102363	10090.ENSMUSP00000107069	10090.ENSMUSP00000051353	0	0	0	0.682	0.248	0	0.9	0.132	0.923
Prelp	Ogn	2101925	2095304	10090.ENSMUSP00000048803	10090.ENSMUSP00000021822	0	0	0	0.672	0.172	0	0.9	0.387	0.923
Gucy1a3	Pde1c	2101952	2101496	10090.ENSMUSP00000048918	10090.ENSMUSP00000046601	0	0	0	0	0	0	0.9	0.253	0.922
Phgdh	Pgam1	2104570	2094117	10090.ENSMUSP00000064755	10090.ENSMUSP00000011896	0	0	0	0	0.131	0	0.9	0.178	0.922
Prelp	Fmod	2101925	2099454	10090.ENSMUSP00000048803	10090.ENSMUSP00000035489	0	0	0	0.877	0.18	0	0.9	0.642	0.921
Tlr7	Tlr8	2104121	2099674	10090.ENSMUSP00000061853	10090.ENSMUSP00000036762	0	0	0	0.911	0.181	0	0.9	0.909	0.921
Grhpr	Akr1b8	2101603	2100336	10090.ENSMUSP00000047218	10090.ENSMUSP00000040244	0.069	0	0	0	0.163	0	0.9	0.1	0.92
Igf2	Insr	2112474	2108203	10090.ENSMUSP00000114076	10090.ENSMUSP00000088837	0	0	0	0	0	0.157	0.559	0.803	0.92
Trf	Slc40a1	2099371	2096802	10090.ENSMUSP00000035158	10090.ENSMUSP00000027137	0	0	0	0	0	0	0.9	0.237	0.92
Arhgef6	Rhoc	2098774	2093357	10090.ENSMUSP00000033468	10090.ENSMUSP00000002303	0	0	0	0	0	0.121	0.9	0.168	0.92
Ephx1	Mgst1	2101673	2093967	10090.ENSMUSP00000047551	10090.ENSMUSP00000008684	0	0	0	0	0	0	0.9	0.237	0.92
Pde1a	Gucy1a3	2110325	2101952	10090.ENSMUSP00000099713	10090.ENSMUSP00000048918	0	0	0	0	0.103	0	0.9	0.175	0.919
Ltbp4	Ltbp1	2099825	2093306	10090.ENSMUSP00000037536	10090.ENSMUSP00000001927	0	0	0	0.764	0	0	0.9	0.848	0.919
Pde1c	Npr2	2101496	2097779	10090.ENSMUSP00000046601	10090.ENSMUSP00000030191	0	0	0	0	0.096	0	0.9	0.177	0.919
Lum	Fmod	2100446	2099454	10090.ENSMUSP00000040877	10090.ENSMUSP00000035489	0	0	0	0.931	0.199	0	0.9	0.58	0.919
Fgd4	Rhoc	2113118	2093357	10090.ENSMUSP00000125174	10090.ENSMUSP00000002303	0	0	0	0	0	0.065	0.9	0.204	0.919
Nr4a2	Thrb	2097123	2095459	10090.ENSMUSP00000028166	10090.ENSMUSP00000022304	0	0	0	0.703	0	0.159	0.9	0.302	0.919
Cyp2e1	Gstm7	2096648	2093576	10090.ENSMUSP00000026552	10090.ENSMUSP00000004137	0	0	0	0	0	0	0.9	0.232	0.919
Nde1	Cdc20	2095806	2093817	10090.ENSMUSP00000023359	10090.ENSMUSP00000006565	0	0	0	0	0.189	0	0.9	0.089	0.919
Mgst1	Gstm7	2093967	2093576	10090.ENSMUSP00000008684	10090.ENSMUSP00000004137	0	0	0	0	0	0	0.9	0.22	0.918
Abcc1	Tcn2	2109877	2094957	10090.ENSMUSP00000097743	10090.ENSMUSP00000020710	0	0	0	0	0	0	0.9	0.215	0.918
Dact1	Vangl2	2112650	2097018	10090.ENSMUSP00000117169	10090.ENSMUSP00000027837	0	0	0	0	0	0.689	0	0.747	0.918
Dgkh	Agpat2	2106036	2097162	10090.ENSMUSP00000074290	10090.ENSMUSP00000028286	0	0	0	0	0	0	0.9	0.219	0.918
Arhgap44	Rhoc	2100137	2093357	10090.ENSMUSP00000039139	10090.ENSMUSP00000002303	0	0	0	0	0	0.093	0.9	0.177	0.918
Acsl6	Cpt1c	2111171	2105208	10090.ENSMUSP00000104532	10090.ENSMUSP00000069539	0	0	0	0	0.108	0	0.9	0.159	0.918
Kif26b	Sall1	2113043	2098990	10090.ENSMUSP00000124462	10090.ENSMUSP00000034090	0	0	0	0	0	0	0	0.918	0.918
Nt5e	Umps	2099325	2095856	10090.ENSMUSP00000034992	10090.ENSMUSP00000023510	0	0	0	0	0	0	0.9	0.213	0.918
Arhgef9	Rhoc	2111860	2093357	10090.ENSMUSP00000109510	10090.ENSMUSP00000002303	0	0	0	0	0	0.166	0.9	0.087	0.917
Nt5e	Cmpk2	2099325	2095025	10090.ENSMUSP00000034992	10090.ENSMUSP00000020969	0	0	0	0	0	0	0.9	0.204	0.917
Cda	Uck2	2097883	2097019	10090.ENSMUSP00000030535	10090.ENSMUSP00000027839	0	0	0	0	0	0	0.9	0.207	0.917
Cdca8	Nde1	2107296	2095806	10090.ENSMUSP00000081319	10090.ENSMUSP00000023359	0	0	0	0	0.213	0	0.9	0	0.917
Nr4a2	Vdr	2097123	2095734	10090.ENSMUSP00000028166	10090.ENSMUSP00000023119	0	0	0	0.656	0	0.159	0.9	0.197	0.917
Col6a3	Col22a1	2115598	2113107	10090.ENSMUSP00000137585	10090.ENSMUSP00000125069	0	0	0	0.614	0	0	0.9	0.476	0.917
Col6a3	Col11a2	2115598	2107702	10090.ENSMUSP00000137585	10090.ENSMUSP00000084772	0	0	0	0	0	0	0.9	0.211	0.917
Htr2a	Ptgfr	2101721	2097603	10090.ENSMUSP00000047774	10090.ENSMUSP00000029670	0	0	0	0	0	0	0.9	0.21	0.917
Fzd5	Lrp5	2104983	2096438	10090.ENSMUSP00000067783	10090.ENSMUSP00000025856	0	0	0	0	0	0	0.8	0.606	0.917
Cenph	Rangap1	2106176	2103448	10090.ENSMUSP00000074988	10090.ENSMUSP00000057771	0	0	0	0	0	0	0.9	0.213	0.917
Ccr2	P2ry13	2102121	2101148	10090.ENSMUSP00000049909	10090.ENSMUSP00000044730	0	0	0	0.684	0.212	0	0.9	0	0.917
Penk	Gal	2104856	2096432	10090.ENSMUSP00000066822	10090.ENSMUSP00000025842	0	0	0	0	0	0	0.9	0.211	0.917
Zbtb16	Gata2	2108493	2094253	10090.ENSMUSP00000091374	10090.ENSMUSP00000015197	0	0	0	0	0	0.165	0	0.904	0.917
Abcc1	Ceacam1	2109877	2109415	10090.ENSMUSP00000097743	10090.ENSMUSP00000096266	0	0	0	0	0	0	0	0.917	0.917
Igf2	Pappa	2112474	2107327	10090.ENSMUSP00000114076	10090.ENSMUSP00000081545	0	0	0	0	0	0	0.9	0.207	0.917
Prelp	Lum	2101925	2100446	10090.ENSMUSP00000048803	10090.ENSMUSP00000040877	0	0	0	0.883	0.148	0	0.9	0.488	0.916
P2ry12	Ccr2	2102363	2102121	10090.ENSMUSP00000051353	10090.ENSMUSP00000049909	0	0	0	0.681	0.188	0	0.9	0.065	0.916
Ccr3	Ccl9	2100131	2094627	10090.ENSMUSP00000039107	10090.ENSMUSP00000019266	0	0	0	0	0	0.176	0.9	0.066	0.916
Ccnb1	Ccnb3	2105622	2102527	10090.ENSMUSP00000071989	10090.ENSMUSP00000052272	0	0	0	0.759	0.759	0.609	0	0.648	0.916
Cfd	F8	2103312	2098801	10090.ENSMUSP00000056836	10090.ENSMUSP00000033539	0	0	0	0	0	0.084	0.9	0.16	0.916
Idi1	Lss	2114357	2101537	10090.ENSMUSP00000132780	10090.ENSMUSP00000046856	0	0	0	0	0.791	0	0	0.616	0.916
Cyp2u1	Cyp2e1	2110814	2096648	10090.ENSMUSP00000101944	10090.ENSMUSP00000026552	0	0	0.525	0.84	0	0	0.9	0.568	0.916
P2ry12	Lpar3	2102363	2099861	10090.ENSMUSP00000051353	10090.ENSMUSP00000037712	0	0	0	0	0	0	0.9	0.204	0.916
Igf2	Igf1	2112474	2103282	10090.ENSMUSP00000114076	10090.ENSMUSP00000056668	0	0	0	0.808	0	0	0.9	0.857	0.916
Cenpe	Nde1	2103478	2095806	10090.ENSMUSP00000057938	10090.ENSMUSP00000023359	0	0	0	0	0	0	0.9	0.2	0.916
Ina	Nefl	2100538	2095571	10090.ENSMUSP00000041347	10090.ENSMUSP00000022639	0	0	0	0.922	0.181	0	0.9	0.324	0.916
Guk1	Nt5e	2113488	2099325	10090.ENSMUSP00000127566	10090.ENSMUSP00000034992	0	0	0	0	0	0	0.9	0.188	0.915
Kif2c	Nde1	2104499	2095806	10090.ENSMUSP00000064261	10090.ENSMUSP00000023359	0	0	0	0	0.125	0	0.9	0.106	0.915
Gpx7	Gstm2	2097821	2094130	10090.ENSMUSP00000030332	10090.ENSMUSP00000012348	0	0	0	0	0	0	0.9	0.188	0.915
Pax6	Nr2f2	2108071	2098570	10090.ENSMUSP00000087870	10090.ENSMUSP00000032768	0	0	0	0	0	0.114	0	0.907	0.915
Cacng7	Dlg4	2108388	2094550	10090.ENSMUSP00000090567	10090.ENSMUSP00000018700	0	0	0	0	0	0	0.9	0.192	0.915
Ephx1	Gstm7	2101673	2093576	10090.ENSMUSP00000047551	10090.ENSMUSP00000004137	0	0	0	0	0	0	0.9	0.189	0.915
Pafah2	Lpcat2	2110752	2102004	10090.ENSMUSP00000101495	10090.ENSMUSP00000049252	0	0	0	0	0	0	0.9	0.19	0.915
Fosl1	Mapk13	2096435	2093656	10090.ENSMUSP00000025850	10090.ENSMUSP00000004986	0	0	0	0	0	0.27	0.8	0.469	0.915
Ar	Vdr	2102590	2095734	10090.ENSMUSP00000052648	10090.ENSMUSP00000023119	0	0	0	0.641	0	0	0.9	0.453	0.915
Mapk11	Fosl1	2107874	2096435	10090.ENSMUSP00000086204	10090.ENSMUSP00000025850	0	0	0	0	0	0.27	0.8	0.466	0.915
Cacng7	Gria2	2108388	2106138	10090.ENSMUSP00000090567	10090.ENSMUSP00000074787	0	0	0	0	0	0	0.9	0.179	0.914
Ccr5	Cxcl13	2111533	2095969	10090.ENSMUSP00000107069	10090.ENSMUSP00000023840	0	0	0	0	0.101	0	0.9	0.123	0.914
Tpi1	Pfkp	2114050	2112642	10090.ENSMUSP00000130858	10090.ENSMUSP00000117030	0.095	0	0	0	0.737	0.064	0	0.659	0.914
Utp15	Mybbp1a	2101805	2101164	10090.ENSMUSP00000048204	10090.ENSMUSP00000044827	0	0	0	0	0.493	0.804	0	0.208	0.914
Tlr9	Tlr8	2107422	2099674	10090.ENSMUSP00000082207	10090.ENSMUSP00000036762	0	0	0	0.841	0	0	0.9	0.943	0.914
Pde1a	Gnai1	2110325	2106032	10090.ENSMUSP00000099713	10090.ENSMUSP00000074259	0	0	0	0	0	0	0.9	0.18	0.914
Cacng7	Gria4	2108388	2096770	10090.ENSMUSP00000090567	10090.ENSMUSP00000027020	0	0	0	0	0	0	0.9	0.179	0.914
Tlr9	Tlr7	2107422	2104121	10090.ENSMUSP00000082207	10090.ENSMUSP00000061853	0	0	0	0.853	0	0	0.9	0.993	0.914
Hpgds	Ptgis	2098354	2094482	10090.ENSMUSP00000031982	10090.ENSMUSP00000018113	0	0	0	0	0	0	0.9	0.181	0.914
Cdca8	Rangap1	2107296	2103448	10090.ENSMUSP00000081319	10090.ENSMUSP00000057771	0	0	0	0	0.148	0	0.9	0.077	0.914
Nr3c2	Ar	2111333	2102590	10090.ENSMUSP00000105538	10090.ENSMUSP00000052648	0	0	0	0.797	0	0.165	0.9	0.142	0.914
Ctsf	Ctss	2112243	2112192	10090.ENSMUSP00000112481	10090.ENSMUSP00000112006	0	0	0	0.775	0	0	0.9	0.596	0.913
Gpc6	Slc35d2	2112817	2109605	10090.ENSMUSP00000120362	10090.ENSMUSP00000097040	0	0	0	0	0	0	0.9	0.174	0.913
Gnai1	Lpar3	2106032	2099861	10090.ENSMUSP00000074259	10090.ENSMUSP00000037712	0	0	0	0	0	0.104	0.9	0.11	0.913
Fzd5	Ror2	2104983	2095332	10090.ENSMUSP00000067783	10090.ENSMUSP00000021918	0	0	0	0	0	0.116	0.9	0.099	0.913
Gpr65	Lpar6	2106096	2100732	10090.ENSMUSP00000074581	10090.ENSMUSP00000042327	0	0	0	0.739	0	0	0.9	0.489	0.912
Gria2	Olfm1	2106138	2097127	10090.ENSMUSP00000074787	10090.ENSMUSP00000028177	0	0	0	0	0.163	0	0.9	0	0.912
Plat	Pdgfc	2098936	2097594	10090.ENSMUSP00000033941	10090.ENSMUSP00000029652	0	0	0	0	0	0.165	0.9	0	0.912
Vegfc	Pgf	2098926	2093646	10090.ENSMUSP00000033919	10090.ENSMUSP00000004913	0	0	0	0.715	0	0	0.9	0.457	0.912
Gnai1	Aplnr	2106032	2102752	10090.ENSMUSP00000074259	10090.ENSMUSP00000053638	0	0	0	0	0	0.104	0.9	0.097	0.912
Gpc6	Vcan	2112817	2111276	10090.ENSMUSP00000120362	10090.ENSMUSP00000105173	0	0	0	0	0	0	0.9	0.159	0.912
Fzd9	Lrp5	2102740	2096438	10090.ENSMUSP00000053551	10090.ENSMUSP00000025856	0	0	0	0	0	0	0.8	0.581	0.912
Mapk11	Cybb	2107874	2094275	10090.ENSMUSP00000086204	10090.ENSMUSP00000015484	0	0	0	0	0	0	0.9	0.157	0.912
Uck2	Cmpk2	2097019	2095025	10090.ENSMUSP00000027839	10090.ENSMUSP00000020969	0.069	0	0	0	0	0	0.9	0.138	0.912
Agt	P2ry12	2104798	2102363	10090.ENSMUSP00000066488	10090.ENSMUSP00000051353	0	0	0	0	0	0	0.9	0.162	0.912
Mx2	Cmpk2	2096016	2095025	10090.ENSMUSP00000024112	10090.ENSMUSP00000020969	0	0	0	0	0.875	0	0	0.326	0.912
Arhgap39	Rhoc	2099656	2093357	10090.ENSMUSP00000036697	10090.ENSMUSP00000002303	0	0	0	0	0	0	0.9	0.16	0.912
Ccr2	C3ar1	2102121	2101784	10090.ENSMUSP00000049909	10090.ENSMUSP00000048092	0	0	0	0.632	0.148	0	0.9	0.067	0.912
Il1r2	Il1r1	2096832	2096831	10090.ENSMUSP00000027243	10090.ENSMUSP00000027241	0	0	0	0.68	0	0	0.9	0.418	0.912
Gpc6	Hs6st2	2112817	2107789	10090.ENSMUSP00000120362	10090.ENSMUSP00000085497	0	0	0	0	0	0	0.9	0.162	0.912
Arhgap44	Arhgef6	2100137	2098774	10090.ENSMUSP00000039139	10090.ENSMUSP00000033468	0	0	0	0	0	0	0.9	0.157	0.912
Gsta4	Gstm7	2099289	2093576	10090.ENSMUSP00000034903	10090.ENSMUSP00000004137	0	0	0	0.66	0	0	0.9	0.364	0.911
P2ry13	Lpar3	2101148	2099861	10090.ENSMUSP00000044730	10090.ENSMUSP00000037712	0	0	0	0	0	0	0.9	0.147	0.911
Actn1	Tgfb3	2095217	2093535	10090.ENSMUSP00000021554	10090.ENSMUSP00000003687	0	0	0	0	0	0	0.9	0.147	0.911
Ldlr	Srebf1	2099217	2094987	10090.ENSMUSP00000034713	10090.ENSMUSP00000020846	0	0	0	0	0	0.113	0.49	0.819	0.911
P2ry12	Htr1b	2102363	2102291	10090.ENSMUSP00000051353	10090.ENSMUSP00000050898	0	0	0	0	0	0	0.9	0.147	0.911
Nt5e	Cda	2099325	2097883	10090.ENSMUSP00000034992	10090.ENSMUSP00000030535	0.069	0	0	0	0	0	0.9	0.129	0.911
Htr1b	Gal	2102291	2096432	10090.ENSMUSP00000050898	10090.ENSMUSP00000025842	0	0	0	0	0	0.075	0.9	0.118	0.911
Omd	Fmod	2104694	2099454	10090.ENSMUSP00000065706	10090.ENSMUSP00000035489	0	0	0	0.845	0.105	0	0.9	0.336	0.911
Rad54l	Rad51b	2110345	2106808	10090.ENSMUSP00000099765	10090.ENSMUSP00000078490	0	0	0	0	0	0.552	0	0.81	0.911
Gucy1a3	Pde3b	2101952	2098612	10090.ENSMUSP00000048918	10090.ENSMUSP00000032909	0	0	0	0	0	0	0.9	0.15	0.911
Cybb	Mapk13	2094275	2093656	10090.ENSMUSP00000015484	10090.ENSMUSP00000004986	0	0	0	0	0	0	0.9	0.155	0.911
F8	Pf4	2098801	2098149	10090.ENSMUSP00000033539	10090.ENSMUSP00000031320	0	0	0	0	0	0	0.9	0.149	0.911
Irf7	Mx2	2096662	2096016	10090.ENSMUSP00000026571	10090.ENSMUSP00000024112	0	0	0	0	0.868	0	0	0.351	0.911
Adh7	Mgst1	2108039	2093967	10090.ENSMUSP00000087633	10090.ENSMUSP00000008684	0	0	0	0	0	0	0.9	0.137	0.91
Arhgap28	Rhoc	2096105	2093357	10090.ENSMUSP00000024840	10090.ENSMUSP00000002303	0	0	0	0	0	0	0.9	0.144	0.91
Cfd	Srgn	2103312	2094813	10090.ENSMUSP00000056836	10090.ENSMUSP00000020271	0	0	0	0	0	0.102	0.9	0.087	0.91
Agt	Htr1b	2104798	2102291	10090.ENSMUSP00000066488	10090.ENSMUSP00000050898	0	0	0	0	0	0	0.9	0.146	0.91
Rspo3	Rspo2	2108353	2104925	10090.ENSMUSP00000090287	10090.ENSMUSP00000067325	0	0	0	0.917	0	0.082	0.9	0.752	0.91
Adh7	Gsta4	2108039	2099289	10090.ENSMUSP00000087633	10090.ENSMUSP00000034903	0	0	0	0	0	0	0.9	0.142	0.91
Igf1	Tgfb3	2103282	2093535	10090.ENSMUSP00000056668	10090.ENSMUSP00000003687	0	0	0	0	0	0	0.9	0.138	0.91
Arhgap6	Arhgef6	2098858	2098774	10090.ENSMUSP00000033721	10090.ENSMUSP00000033468	0	0	0	0	0	0	0.9	0.137	0.91
Ctss	Tlr8	2112192	2099674	10090.ENSMUSP00000112006	10090.ENSMUSP00000036762	0	0	0	0	0.095	0	0.9	0.088	0.91
H2-Aa	Irf7	2101405	2096662	10090.ENSMUSP00000046105	10090.ENSMUSP00000026571	0	0	0	0	0	0	0.9	0.146	0.91
Lipc	Ldlr	2099223	2099217	10090.ENSMUSP00000034731	10090.ENSMUSP00000034713	0	0	0	0	0	0	0.9	0.145	0.91
Arhgef9	Chn1	2111860	2111603	10090.ENSMUSP00000109510	10090.ENSMUSP00000107655	0	0	0	0	0.129	0	0.9	0	0.909
Wnt4	Lrp5	2099636	2096438	10090.ENSMUSP00000036580	10090.ENSMUSP00000025856	0	0	0	0	0	0	0.8	0.568	0.909
Omd	Prelp	2104694	2101925	10090.ENSMUSP00000065706	10090.ENSMUSP00000048803	0	0	0	0.869	0	0	0.9	0.768	0.909
Scd2	Srebf1	2096547	2094987	10090.ENSMUSP00000026221	10090.ENSMUSP00000020846	0	0	0	0	0	0	0	0.909	0.909
Wwtr1	Smad3	2112324	2099315	10090.ENSMUSP00000113040	10090.ENSMUSP00000034973	0	0	0	0	0	0	0.9	0.136	0.909
Ak4	Nt5e	2110378	2099325	10090.ENSMUSP00000099841	10090.ENSMUSP00000034992	0	0	0	0	0	0	0.9	0.128	0.909
C3ar1	P2ry13	2101784	2101148	10090.ENSMUSP00000048092	10090.ENSMUSP00000044730	0	0	0	0	0.131	0	0.9	0	0.909
Cyp2j6	Cyp2e1	2097809	2096648	10090.ENSMUSP00000030303	10090.ENSMUSP00000026552	0	0	0.526	0.902	0	0	0.9	0.469	0.909
Cyp2u1	Cyp2j6	2110814	2097809	10090.ENSMUSP00000101944	10090.ENSMUSP00000030303	0	0	0.527	0.903	0	0	0.9	0.494	0.909
Fgd4	Chn2	2113118	2099521	10090.ENSMUSP00000125174	10090.ENSMUSP00000035908	0	0	0	0	0	0	0.9	0.134	0.909
Fgd4	Chn1	2113118	2111603	10090.ENSMUSP00000125174	10090.ENSMUSP00000107655	0	0	0	0	0	0	0.9	0.134	0.909
Ccr5	Gnai1	2111533	2106032	10090.ENSMUSP00000107069	10090.ENSMUSP00000074259	0	0	0	0	0	0.118	0.9	0	0.908
Cacna1g	Lef1	2109952	2097576	10090.ENSMUSP00000098127	10090.ENSMUSP00000029611	0	0	0	0	0	0	0.559	0.802	0.908
Ccr3	Gal	2100131	2096432	10090.ENSMUSP00000039107	10090.ENSMUSP00000025842	0	0	0	0	0	0.075	0.9	0.086	0.908
Ccr5	Gal	2111533	2096432	10090.ENSMUSP00000107069	10090.ENSMUSP00000025842	0	0	0	0	0	0.075	0.9	0.086	0.908
Aldh3b1	Cyp2e1	2103213	2096648	10090.ENSMUSP00000056276	10090.ENSMUSP00000026552	0	0	0	0	0	0.084	0.9	0.08	0.908
Pld4	Lpcat2	2104885	2102004	10090.ENSMUSP00000067002	10090.ENSMUSP00000049252	0	0	0	0	0.12	0	0.9	0	0.908
Adrb2	Pth1r	2104184	2093759	10090.ENSMUSP00000062256	10090.ENSMUSP00000006005	0	0	0	0	0	0	0.9	0.118	0.908
Aplnr	Gal	2102752	2096432	10090.ENSMUSP00000053638	10090.ENSMUSP00000025842	0	0	0	0	0	0.075	0.9	0.086	0.908
Cfd	Tgfb3	2103312	2093535	10090.ENSMUSP00000056836	10090.ENSMUSP00000003687	0	0	0	0	0	0	0.9	0.119	0.908
Enpp2	Pla2g2d	2113718	2097879	10090.ENSMUSP00000128941	10090.ENSMUSP00000030528	0	0	0	0	0	0	0.9	0.119	0.908
Ptafr	Agt	2105425	2104798	10090.ENSMUSP00000070925	10090.ENSMUSP00000066488	0	0	0	0	0	0	0.9	0.127	0.908
Entpd1	Entpd3	2111630	2099686	10090.ENSMUSP00000107850	10090.ENSMUSP00000036830	0	0	0	0.898	0	0	0.9	0.873	0.908
Lpcat2	Lpcat4	2102004	2097233	10090.ENSMUSP00000049252	10090.ENSMUSP00000028554	0	0	0	0.894	0	0	0.9	0.849	0.908
Nde1	Cenpp	2095806	2095302	10090.ENSMUSP00000023359	10090.ENSMUSP00000021818	0	0	0	0	0.118	0	0.9	0	0.908
Agtr1a	Ednra	2105430	2098965	10090.ENSMUSP00000070958	10090.ENSMUSP00000034029	0	0	0	0.646	0	0	0.9	0.271	0.908
Gnai1	Pde7b	2106032	2094781	10090.ENSMUSP00000074259	10090.ENSMUSP00000020165	0	0	0	0	0	0.12	0.9	0	0.908
Ccr2	Gal	2102121	2096432	10090.ENSMUSP00000049909	10090.ENSMUSP00000025842	0	0	0	0	0	0.075	0.9	0.086	0.908
Fdps	Cyp51	2107167	2093243	10090.ENSMUSP00000080531	10090.ENSMUSP00000001507	0	0	0	0	0.76	0	0	0.632	0.908
Gpc6	Hs3st3a1	2112817	2103151	10090.ENSMUSP00000120362	10090.ENSMUSP00000055930	0	0	0	0	0	0	0.9	0.126	0.908
Lpar3	Gal	2099861	2096432	10090.ENSMUSP00000037712	10090.ENSMUSP00000025842	0	0	0	0	0	0.075	0.9	0.086	0.908
Gnai1	Ccr2	2106032	2102121	10090.ENSMUSP00000074259	10090.ENSMUSP00000049909	0	0	0	0	0	0.11	0.9	0	0.907
Agt	Cpa3	2104798	2093305	10090.ENSMUSP00000066488	10090.ENSMUSP00000001921	0	0	0	0	0	0	0.9	0.112	0.907
Pde5a	Trpc6	2105136	2103484	10090.ENSMUSP00000069011	10090.ENSMUSP00000057965	0	0	0	0	0	0	0	0.907	0.907
Lrp8	Sepp1	2110858	2107260	10090.ENSMUSP00000102343	10090.ENSMUSP00000081004	0	0	0	0	0	0	0	0.907	0.907
P2ry12	C3ar1	2102363	2101784	10090.ENSMUSP00000051353	10090.ENSMUSP00000048092	0	0	0	0	0.116	0	0.9	0	0.907
Col22a1	Col11a2	2113107	2107702	10090.ENSMUSP00000125069	10090.ENSMUSP00000084772	0	0	0	0.627	0	0	0.9	0.222	0.907
Fyb	H2-Aa	2108078	2101405	10090.ENSMUSP00000087947	10090.ENSMUSP00000046105	0	0	0	0	0.111	0	0.9	0	0.907
Adrb2	Vipr2	2104184	2094102	10090.ENSMUSP00000062256	10090.ENSMUSP00000011315	0	0	0	0	0	0	0.9	0.114	0.907
P2ry12	Cxcl13	2102363	2095969	10090.ENSMUSP00000051353	10090.ENSMUSP00000023840	0	0	0	0	0.113	0	0.9	0	0.907
Gnai1	Htr1b	2106032	2102291	10090.ENSMUSP00000074259	10090.ENSMUSP00000050898	0	0	0	0	0	0.104	0.9	0.054	0.907
Igf2	Cfd	2112474	2103312	10090.ENSMUSP00000114076	10090.ENSMUSP00000056836	0	0	0	0	0	0.064	0.9	0.09	0.907
Utp15	Brix1	2101805	2095648	10090.ENSMUSP00000048204	10090.ENSMUSP00000022855	0	0	0	0	0.89	0.193	0	0	0.907
Ctss	Tlr9	2112192	2107422	10090.ENSMUSP00000112006	10090.ENSMUSP00000082207	0	0	0	0	0	0	0.9	0.105	0.906
P2ry12	Gal	2102363	2096432	10090.ENSMUSP00000051353	10090.ENSMUSP00000025842	0	0	0	0	0	0	0.9	0.1	0.906
Ncam1	Ptafr	2114017	2105425	10090.ENSMUSP00000130668	10090.ENSMUSP00000070925	0	0	0	0	0	0	0.9	0.102	0.906
Ncam1	Gfra1	2114017	2096504	10090.ENSMUSP00000130668	10090.ENSMUSP00000026076	0	0	0	0	0	0	0.9	0.108	0.906
Igf2	Tgfb3	2112474	2093535	10090.ENSMUSP00000114076	10090.ENSMUSP00000003687	0	0	0	0	0	0	0.9	0.107	0.906
Cd36	Pparg	2107245	2093113	10090.ENSMUSP00000080974	10090.ENSMUSP00000000450	0	0	0	0	0.164	0	0	0.892	0.906
Igf1	Vegfc	2103282	2098926	10090.ENSMUSP00000056668	10090.ENSMUSP00000033919	0	0	0	0	0	0	0.9	0.108	0.906
Nt5e	Ampd3	2099325	2093741	10090.ENSMUSP00000034992	10090.ENSMUSP00000005829	0	0	0	0	0	0	0.9	0.1	0.906
Pafah2	Pla2g2d	2110752	2097879	10090.ENSMUSP00000101495	10090.ENSMUSP00000030528	0	0	0	0	0	0	0.9	0.099	0.906
Ccr2	Cxcl13	2102121	2095969	10090.ENSMUSP00000049909	10090.ENSMUSP00000023840	0	0	0	0	0	0	0.9	0.106	0.906
Entpd1	Ak4	2111630	2110378	10090.ENSMUSP00000107850	10090.ENSMUSP00000099841	0	0	0	0	0	0	0.9	0.107	0.906
Cacng7	Dlg3	2108388	2107768	10090.ENSMUSP00000090567	10090.ENSMUSP00000085299	0	0	0	0	0	0	0.9	0.107	0.906
Ptafr	Lpar3	2105425	2099861	10090.ENSMUSP00000070925	10090.ENSMUSP00000037712	0	0	0	0	0	0	0.9	0.101	0.906
Bcan	Cspg4	2108162	2100087	10090.ENSMUSP00000088491	10090.ENSMUSP00000038909	0	0	0	0	0	0	0.9	0.107	0.906
Fzd3	Lrp5	2112550	2096438	10090.ENSMUSP00000115325	10090.ENSMUSP00000025856	0	0	0	0	0	0	0.8	0.551	0.906
S1pr3	Cxcl13	2107766	2095969	10090.ENSMUSP00000085293	10090.ENSMUSP00000023840	0	0	0	0	0	0	0.9	0.106	0.906
C3ar1	Cxcl13	2101784	2095969	10090.ENSMUSP00000048092	10090.ENSMUSP00000023840	0	0	0	0	0.101	0	0.9	0	0.906
Col8a1	Col11a2	2107942	2107702	10090.ENSMUSP00000086745	10090.ENSMUSP00000084772	0	0	0	0	0	0	0.9	0.108	0.906
Adh7	Gstm2	2108039	2094130	10090.ENSMUSP00000087633	10090.ENSMUSP00000012348	0	0	0	0	0	0	0.9	0.108	0.906
Entpd1	Pole2	2111630	2095155	10090.ENSMUSP00000107850	10090.ENSMUSP00000021359	0	0	0	0	0.107	0	0.9	0	0.906
Gnai1	Ccr3	2106032	2100131	10090.ENSMUSP00000074259	10090.ENSMUSP00000039107	0	0	0	0	0	0.104	0.9	0	0.906
Fgd4	Arhgap44	2113118	2100137	10090.ENSMUSP00000125174	10090.ENSMUSP00000039139	0	0	0	0	0	0	0.9	0.1	0.906
Ak4	Entpd3	2110378	2099686	10090.ENSMUSP00000099841	10090.ENSMUSP00000036830	0	0	0	0	0	0	0.9	0.107	0.906
Ccr3	Cxcl13	2100131	2095969	10090.ENSMUSP00000039107	10090.ENSMUSP00000023840	0	0	0	0	0	0	0.9	0.108	0.906
Tek	Pdgfc	2110387	2097594	10090.ENSMUSP00000099862	10090.ENSMUSP00000029652	0	0	0	0	0	0.165	0.856	0.284	0.906
Myh10	Neo1	2110302	2104414	10090.ENSMUSP00000099671	10090.ENSMUSP00000063656	0	0	0	0	0	0.066	0.9	0.083	0.906
Entpd3	Pole2	2099686	2095155	10090.ENSMUSP00000036830	10090.ENSMUSP00000021359	0	0	0	0	0.107	0	0.9	0	0.906
Nr3c2	Thrb	2111333	2095459	10090.ENSMUSP00000105538	10090.ENSMUSP00000022304	0	0	0	0.652	0	0	0.9	0.218	0.906
Cpt1c	Dlg4	2105208	2094550	10090.ENSMUSP00000069539	10090.ENSMUSP00000018700	0	0	0	0	0.104	0	0.9	0	0.906
S1pr3	Htr1b	2107766	2102291	10090.ENSMUSP00000085293	10090.ENSMUSP00000050898	0	0	0	0.625	0	0.098	0.9	0	0.905
Agtr1a	Htr2a	2105430	2101721	10090.ENSMUSP00000070958	10090.ENSMUSP00000047774	0	0	0	0.637	0	0	0.9	0.193	0.905
Bcan	Adamts4	2108162	2093818	10090.ENSMUSP00000088491	10090.ENSMUSP00000006570	0	0	0	0	0	0.073	0.9	0.065	0.905
Polr2a	Hnrnpa0	2105464	2093934	10090.ENSMUSP00000071200	10090.ENSMUSP00000007980	0	0	0	0	0	0	0.9	0.09	0.905
Chn1	Arhgef6	2111603	2098774	10090.ENSMUSP00000107655	10090.ENSMUSP00000033468	0	0	0	0	0	0	0.9	0.097	0.905
Htr1b	P2ry13	2102291	2101148	10090.ENSMUSP00000050898	10090.ENSMUSP00000044730	0	0	0	0	0	0	0.9	0.089	0.905
Aplnr	Ccr2	2102752	2102121	10090.ENSMUSP00000053638	10090.ENSMUSP00000049909	0	0	0	0.739	0	0	0.9	0.254	0.905
Vdr	Thrb	2095734	2095459	10090.ENSMUSP00000023119	10090.ENSMUSP00000022304	0	0	0	0.743	0	0	0.9	0.241	0.905
Camk2b	Gria2	2108076	2106138	10090.ENSMUSP00000087925	10090.ENSMUSP00000074787	0	0	0	0	0.113	0.114	0.8	0.469	0.905
Fzd3	Fzd6	2112550	2095664	10090.ENSMUSP00000115325	10090.ENSMUSP00000022906	0	0	0	0.951	0	0	0.9	0.858	0.904
Agt	P2ry13	2104798	2101148	10090.ENSMUSP00000066488	10090.ENSMUSP00000044730	0	0	0	0	0	0	0.9	0.081	0.904
Agtr1a	Ptafr	2105430	2105425	10090.ENSMUSP00000070958	10090.ENSMUSP00000070925	0	0	0	0.72	0	0	0.9	0.208	0.904
Ccnb1	Cenpp	2105622	2095302	10090.ENSMUSP00000071989	10090.ENSMUSP00000021818	0	0	0	0	0.904	0	0	0	0.904
Arhgef9	Arhgap44	2111860	2100137	10090.ENSMUSP00000109510	10090.ENSMUSP00000039139	0	0	0	0	0	0	0.9	0.087	0.904
Ctss	Il10ra	2112192	2099183	10090.ENSMUSP00000112006	10090.ENSMUSP00000034594	0	0	0	0	0.54	0	0.8	0	0.904
C1qa	Cd209a	2101938	2094142	10090.ENSMUSP00000048836	10090.ENSMUSP00000012847	0	0	0	0	0	0.067	0	0.901	0.904
Fosl1	Tnfsf11	2096435	2095550	10090.ENSMUSP00000025850	10090.ENSMUSP00000022592	0	0	0	0	0	0	0.425	0.841	0.904
Gnai1	P2ry12	2106032	2102363	10090.ENSMUSP00000074259	10090.ENSMUSP00000051353	0	0	0	0	0	0.084	0.9	0	0.904
Gpr65	Ptafr	2106096	2105425	10090.ENSMUSP00000074581	10090.ENSMUSP00000070925	0	0	0	0.748	0	0	0.9	0.216	0.904
Gnai1	P2ry13	2106032	2101148	10090.ENSMUSP00000074259	10090.ENSMUSP00000044730	0	0	0	0	0	0.084	0.9	0	0.904
Aplnr	Ccr3	2102752	2100131	10090.ENSMUSP00000053638	10090.ENSMUSP00000039107	0	0	0	0.742	0	0	0.9	0.201	0.904
Fbxl7	Fbxl21	2104030	2099403	10090.ENSMUSP00000061305	10090.ENSMUSP00000035248	0	0	0	0	0	0	0.9	0.088	0.904
Cfd	Igf1	2103312	2103282	10090.ENSMUSP00000056836	10090.ENSMUSP00000056668	0	0	0	0	0	0	0.9	0.083	0.904
Penk	Agt	2104856	2104798	10090.ENSMUSP00000066822	10090.ENSMUSP00000066488	0	0	0	0	0	0	0.9	0.084	0.904
Dgkh	Pld4	2106036	2104885	10090.ENSMUSP00000074290	10090.ENSMUSP00000067002	0	0	0	0	0	0	0.9	0.074	0.903
Aplnr	C3ar1	2102752	2101784	10090.ENSMUSP00000053638	10090.ENSMUSP00000048092	0	0	0	0.656	0	0	0.9	0.127	0.903
Vcan	Bcan	2111276	2108162	10090.ENSMUSP00000105173	10090.ENSMUSP00000088491	0	0	0	0.769	0	0	0.9	0.178	0.903
Lpar6	Ptgfr	2100732	2097603	10090.ENSMUSP00000042327	10090.ENSMUSP00000029670	0	0	0	0	0	0	0.9	0.073	0.903
Eif2b2	Dgcr14	2093645	2093522	10090.ENSMUSP00000004910	10090.ENSMUSP00000003621	0	0	0	0	0	0.903	0	0	0.903
Ror2	Ap2m1	2095332	2093890	10090.ENSMUSP00000021918	10090.ENSMUSP00000007216	0	0	0	0	0	0.072	0.9	0	0.903
Lipc	Lpl	2099223	2094301	10090.ENSMUSP00000034731	10090.ENSMUSP00000015712	0	0	0	0.927	0	0	0.9	0.486	0.903
Gpx7	Cyp2j6	2097821	2097809	10090.ENSMUSP00000030332	10090.ENSMUSP00000030303	0	0	0	0	0	0	0.9	0.074	0.903
Gpx7	Gstm7	2097821	2093576	10090.ENSMUSP00000030332	10090.ENSMUSP00000004137	0	0	0	0	0	0	0.9	0.074	0.903
Chn2	Arhgef6	2099521	2098774	10090.ENSMUSP00000035908	10090.ENSMUSP00000033468	0	0	0	0	0	0	0.9	0.075	0.903
Entpd1	Pde3b	2111630	2098612	10090.ENSMUSP00000107850	10090.ENSMUSP00000032909	0	0	0	0	0	0	0.9	0.078	0.903
Mapk11	Mapk13	2107874	2093656	10090.ENSMUSP00000086204	10090.ENSMUSP00000004986	0	0	0.525	0.968	0	0	0.9	0.752	0.903
Gpc6	B4galt7	2112817	2105073	10090.ENSMUSP00000120362	10090.ENSMUSP00000068532	0	0	0	0	0	0	0.9	0.074	0.903
P2ry13	Gal	2101148	2096432	10090.ENSMUSP00000044730	10090.ENSMUSP00000025842	0	0	0	0	0	0	0.9	0.075	0.903
Ak4	Ampd3	2110378	2093741	10090.ENSMUSP00000099841	10090.ENSMUSP00000005829	0	0	0	0	0	0	0.9	0.074	0.903
Racgap1	Cdc20	2095934	2093817	10090.ENSMUSP00000023756	10090.ENSMUSP00000006565	0	0	0	0	0.86	0.118	0	0.273	0.903
Ccr5	Aplnr	2111533	2102752	10090.ENSMUSP00000107069	10090.ENSMUSP00000053638	0	0	0	0.733	0	0	0.9	0.179	0.903
Hpgds	Akr1c18	2098354	2095241	10090.ENSMUSP00000031982	10090.ENSMUSP00000021635	0	0	0	0	0	0	0.9	0.074	0.903
Tgm2	Acan	2110183	2098589	10090.ENSMUSP00000099411	10090.ENSMUSP00000032835	0	0	0	0	0	0	0	0.902	0.902
Ednra	Ccl9	2098965	2094627	10090.ENSMUSP00000034029	10090.ENSMUSP00000019266	0	0	0	0	0	0.068	0.9	0	0.902
Entpd1	Polr2a	2111630	2105464	10090.ENSMUSP00000107850	10090.ENSMUSP00000071200	0	0	0	0	0	0	0.9	0.066	0.902
Ar	Thrb	2102590	2095459	10090.ENSMUSP00000052648	10090.ENSMUSP00000022304	0	0	0	0.629	0	0	0.9	0.108	0.902
Ptgfr	Ccl9	2097603	2094627	10090.ENSMUSP00000029670	10090.ENSMUSP00000019266	0	0	0	0	0	0.068	0.9	0	0.902
Entpd1	Ampd3	2111630	2093741	10090.ENSMUSP00000107850	10090.ENSMUSP00000005829	0	0	0	0	0.067	0	0.9	0	0.902
Cacnb2	Cacnb3	2111987	2093493	10090.ENSMUSP00000110371	10090.ENSMUSP00000003442	0	0	0	0.961	0	0	0.9	0.745	0.902
Vipr2	Pth1r	2094102	2093759	10090.ENSMUSP00000011315	10090.ENSMUSP00000006005	0	0	0	0.884	0	0	0.9	0.231	0.902
Adh7	Gstm7	2108039	2093576	10090.ENSMUSP00000087633	10090.ENSMUSP00000004137	0	0	0	0	0	0	0.9	0.068	0.902
Htr1b	Ccl9	2102291	2094627	10090.ENSMUSP00000050898	10090.ENSMUSP00000019266	0	0	0	0	0	0.068	0.9	0	0.902
Lpar3	Ccl9	2099861	2094627	10090.ENSMUSP00000037712	10090.ENSMUSP00000019266	0	0	0	0	0	0.068	0.9	0	0.902
Aldh3b1	Gstm2	2103213	2094130	10090.ENSMUSP00000056276	10090.ENSMUSP00000012348	0	0	0	0	0	0	0.9	0.064	0.902
Ccnb1	Ptch2	2105622	2097854	10090.ENSMUSP00000071989	10090.ENSMUSP00000030443	0	0	0	0	0	0.164	0.563	0.753	0.902
Igf1	Pf4	2103282	2098149	10090.ENSMUSP00000056668	10090.ENSMUSP00000031320	0	0	0	0	0	0	0.9	0.067	0.902
Igf1	Actn1	2103282	2095217	10090.ENSMUSP00000056668	10090.ENSMUSP00000021554	0	0	0	0	0	0	0.9	0.063	0.902
Omd	Lum	2104694	2100446	10090.ENSMUSP00000065706	10090.ENSMUSP00000040877	0	0	0	0.878	0	0	0.9	0.233	0.902
Aplnr	Ccl9	2102752	2094627	10090.ENSMUSP00000053638	10090.ENSMUSP00000019266	0	0	0	0	0	0.068	0.9	0	0.902
Lpar3	Ednra	2099861	2098965	10090.ENSMUSP00000037712	10090.ENSMUSP00000034029	0	0	0	0	0	0	0.9	0.069	0.902
Sema6d	Trem2	2110236	2096089	10090.ENSMUSP00000099529	10090.ENSMUSP00000024791	0	0	0	0	0	0	0.9	0.067	0.902
Olfm1	Dlg4	2097127	2094550	10090.ENSMUSP00000028177	10090.ENSMUSP00000018700	0	0	0	0	0	0	0.9	0.064	0.902
Slc35d2	Prelp	2109605	2101925	10090.ENSMUSP00000097040	10090.ENSMUSP00000048803	0	0	0	0	0	0	0.9	0.064	0.902
Hcar1	Gal	2113781	2096432	10090.ENSMUSP00000129280	10090.ENSMUSP00000025842	0	0	0	0	0	0	0.9	0.063	0.902
Fgd4	Arhgap39	2113118	2099656	10090.ENSMUSP00000125174	10090.ENSMUSP00000036697	0	0	0	0	0	0	0.9	0.068	0.902
Agtr1a	Ccl9	2105430	2094627	10090.ENSMUSP00000070958	10090.ENSMUSP00000019266	0	0	0	0	0	0.068	0.9	0	0.902
S1pr3	Lpar3	2107766	2099861	10090.ENSMUSP00000085293	10090.ENSMUSP00000037712	0	0	0	0.849	0	0	0.9	0.213	0.902
Agtr1a	Ptgfr	2105430	2097603	10090.ENSMUSP00000070958	10090.ENSMUSP00000029670	0	0	0	0	0	0	0.9	0.063	0.902
Ldlr	Lpl	2099217	2094301	10090.ENSMUSP00000034713	10090.ENSMUSP00000015712	0	0	0	0	0	0	0.9	0.067	0.902
Gpc6	Lpl	2112817	2094301	10090.ENSMUSP00000120362	10090.ENSMUSP00000015712	0	0	0	0	0	0	0.9	0.065	0.902
Olfm2	Olfm1	2099209	2097127	10090.ENSMUSP00000034692	10090.ENSMUSP00000028177	0	0	0	0.971	0	0	0.9	0.855	0.902
Fyb	Cd4	2108078	2096007	10090.ENSMUSP00000087947	10090.ENSMUSP00000024044	0	0	0	0	0	0	0.9	0.064	0.902
Pde3b	Npr2	2098612	2097779	10090.ENSMUSP00000032909	10090.ENSMUSP00000030191	0	0	0	0	0	0	0.9	0.068	0.902
Entpd3	Ampd3	2099686	2093741	10090.ENSMUSP00000036830	10090.ENSMUSP00000005829	0	0	0	0	0.067	0	0.9	0	0.902
Ephx1	Cyp2s1	2101673	2100502	10090.ENSMUSP00000047551	10090.ENSMUSP00000041175	0	0	0	0	0	0	0.9	0.064	0.902
F8	Tgfb3	2098801	2093535	10090.ENSMUSP00000033539	10090.ENSMUSP00000003687	0	0	0	0	0	0	0.9	0.066	0.902
Adh7	Maob	2108039	2100399	10090.ENSMUSP00000087633	10090.ENSMUSP00000040550	0	0	0	0	0	0	0.9	0.067	0.902
Htr2a	Ccl9	2101721	2094627	10090.ENSMUSP00000047774	10090.ENSMUSP00000019266	0	0	0	0	0	0.068	0.9	0	0.902
Ccr5	Htr1b	2111533	2102291	10090.ENSMUSP00000107069	10090.ENSMUSP00000050898	0	0	0	0.627	0	0	0.9	0.077	0.901
Peli2	Peli3	2105799	2096428	10090.ENSMUSP00000072894	10090.ENSMUSP00000025834	0	0	0	0.978	0	0	0.9	0.612	0.901
Htr2a	Lpar6	2101721	2100732	10090.ENSMUSP00000047774	10090.ENSMUSP00000042327	0	0	0	0.642	0	0	0.9	0.077	0.901
Ptafr	Lpar6	2105425	2100732	10090.ENSMUSP00000070925	10090.ENSMUSP00000042327	0	0	0	0.777	0	0	0.9	0.089	0.901
Nt5e	Pde3b	2099325	2098612	10090.ENSMUSP00000034992	10090.ENSMUSP00000032909	0	0	0	0	0	0	0.9	0.06	0.901
Gnai1	Pde3b	2106032	2098612	10090.ENSMUSP00000074259	10090.ENSMUSP00000032909	0	0	0	0	0	0	0.9	0.051	0.901
Fabp4	Med10	2097397	2095386	10090.ENSMUSP00000029041	10090.ENSMUSP00000022089	0	0	0	0	0	0	0.9	0.054	0.901
Aplnr	Htr1b	2102752	2102291	10090.ENSMUSP00000053638	10090.ENSMUSP00000050898	0	0	0	0.629	0	0	0.9	0.072	0.901
Gnai1	Gng4	2106032	2095275	10090.ENSMUSP00000074259	10090.ENSMUSP00000021734	0	0	0	0	0	0.111	0.886	0.101	0.901
Arhgap32	Fgd4	2114487	2113118	10090.ENSMUSP00000133898	10090.ENSMUSP00000125174	0	0	0	0	0	0	0.9	0.052	0.901
Cfd	Pf4	2103312	2098149	10090.ENSMUSP00000056836	10090.ENSMUSP00000031320	0	0	0	0	0	0	0.9	0.052	0.901
Ptafr	Ednra	2105425	2098965	10090.ENSMUSP00000070925	10090.ENSMUSP00000034029	0	0	0	0	0	0	0.9	0.058	0.901
P2ry12	Ccl9	2102363	2094627	10090.ENSMUSP00000051353	10090.ENSMUSP00000019266	0	0	0	0	0	0	0.9	0.059	0.901
Agt	Lpar3	2104798	2099861	10090.ENSMUSP00000066488	10090.ENSMUSP00000037712	0	0	0	0	0	0	0.9	0.054	0.901
P2ry6	Lpar6	2103110	2100732	10090.ENSMUSP00000055697	10090.ENSMUSP00000042327	0	0	0	0.792	0	0	0.9	0.108	0.901
Aldh3b1	Gsta4	2103213	2099289	10090.ENSMUSP00000056276	10090.ENSMUSP00000034903	0	0	0	0	0	0	0.9	0.054	0.901
Agt	Lpar6	2104798	2100732	10090.ENSMUSP00000066488	10090.ENSMUSP00000042327	0	0	0	0	0	0	0.9	0.054	0.901
C3ar1	Gal	2101784	2096432	10090.ENSMUSP00000048092	10090.ENSMUSP00000025842	0	0	0	0	0	0	0.9	0	0.9
Igf2	F8	2112474	2098801	10090.ENSMUSP00000114076	10090.ENSMUSP00000033539	0	0	0	0	0	0	0.9	0	0.9
Penk	P2ry12	2104856	2102363	10090.ENSMUSP00000066822	10090.ENSMUSP00000051353	0	0	0	0	0	0	0.9	0	0.9
Hcar1	P2ry13	2113781	2101148	10090.ENSMUSP00000129280	10090.ENSMUSP00000044730	0	0	0	0.649	0	0	0.9	0	0.9
Arhgap32	Arhgef6	2114487	2098774	10090.ENSMUSP00000133898	10090.ENSMUSP00000033468	0	0	0	0	0	0	0.9	0.049	0.9
Cyp2s1	Gstm2	2100502	2094130	10090.ENSMUSP00000041175	10090.ENSMUSP00000012348	0	0	0	0	0	0	0.9	0	0.9
Gpc6	Cspg4	2112817	2100087	10090.ENSMUSP00000120362	10090.ENSMUSP00000038909	0	0	0	0	0	0	0.9	0	0.9
Penk	P2ry13	2104856	2101148	10090.ENSMUSP00000066822	10090.ENSMUSP00000044730	0	0	0	0	0	0	0.9	0	0.9
Penk	Lpar3	2104856	2099861	10090.ENSMUSP00000066822	10090.ENSMUSP00000037712	0	0	0	0	0	0	0.9	0	0.9
Lat	Trem2	2098642	2096089	10090.ENSMUSP00000032997	10090.ENSMUSP00000024791	0	0	0	0	0	0	0.9	0	0.9
Igf1	F8	2103282	2098801	10090.ENSMUSP00000056668	10090.ENSMUSP00000033539	0	0	0	0	0	0	0.9	0	0.9
Stra6	Rbp4	2099282	2096469	10090.ENSMUSP00000034880	10090.ENSMUSP00000025951	0	0	0	0	0	0	0.9	0	0.9
Hcar1	P2ry12	2113781	2102363	10090.ENSMUSP00000129280	10090.ENSMUSP00000051353	0	0	0	0.663	0	0	0.9	0	0.9
Pla2g2d	Fads2	2097879	2096334	10090.ENSMUSP00000030528	10090.ENSMUSP00000025567	0	0	0	0	0	0	0.9	0	0.9
Vcan	B4galt7	2111276	2105073	10090.ENSMUSP00000105173	10090.ENSMUSP00000068532	0	0	0	0	0	0	0.9	0	0.9
Ncam1	H2-Aa	2114017	2101405	10090.ENSMUSP00000130668	10090.ENSMUSP00000046105	0	0	0	0	0	0	0.9	0	0.9
Med10	Lpl	2095386	2094301	10090.ENSMUSP00000022089	10090.ENSMUSP00000015712	0	0	0	0	0	0	0.9	0	0.9
Map9	Camk2b	2108171	2108076	10090.ENSMUSP00000088535	10090.ENSMUSP00000087925	0	0	0	0	0	0	0.9	0.045	0.9
Entpd1	Umps	2111630	2095856	10090.ENSMUSP00000107850	10090.ENSMUSP00000023510	0	0	0	0	0	0	0.9	0	0.9
Entpd1	Pde1c	2111630	2101496	10090.ENSMUSP00000107850	10090.ENSMUSP00000046601	0	0	0	0	0	0	0.9	0	0.9
Med10	Angptl4	2095386	2093365	10090.ENSMUSP00000022089	10090.ENSMUSP00000002360	0	0	0	0	0	0	0.9	0	0.9
Entpd1	Pde5a	2111630	2105136	10090.ENSMUSP00000107850	10090.ENSMUSP00000069011	0	0	0	0	0	0	0.9	0.041	0.9
Cfd	Actn1	2103312	2095217	10090.ENSMUSP00000056836	10090.ENSMUSP00000021554	0	0	0	0	0	0	0.9	0	0.9
Nr3c2	Vdr	2111333	2095734	10090.ENSMUSP00000105538	10090.ENSMUSP00000023119	0	0	0	0.642	0	0	0.9	0	0.9
Dlg3	Olfm1	2107768	2097127	10090.ENSMUSP00000085299	10090.ENSMUSP00000028177	0	0	0	0	0	0	0.9	0	0.9
Guk1	Pde5a	2113488	2105136	10090.ENSMUSP00000127566	10090.ENSMUSP00000069011	0	0	0	0	0	0	0.9	0	0.9
Pde1c	Ampd3	2101496	2093741	10090.ENSMUSP00000046601	10090.ENSMUSP00000005829	0	0	0	0	0	0	0.9	0	0.9
Hcar1	S1pr3	2113781	2107766	10090.ENSMUSP00000129280	10090.ENSMUSP00000085293	0	0	0	0	0	0	0.9	0	0.9
Agtr1a	Lpar6	2105430	2100732	10090.ENSMUSP00000070958	10090.ENSMUSP00000042327	0	0	0	0.8	0	0	0.9	0.086	0.9
P2ry6	Htr2a	2103110	2101721	10090.ENSMUSP00000055697	10090.ENSMUSP00000047774	0	0	0	0.633	0	0	0.9	0	0.9
Lrp5	Fzd6	2096438	2095664	10090.ENSMUSP00000025856	10090.ENSMUSP00000022906	0	0	0	0	0	0	0.8	0.523	0.9
P2ry6	Ednra	2103110	2098965	10090.ENSMUSP00000055697	10090.ENSMUSP00000034029	0	0	0	0	0	0	0.9	0	0.9
Lpcat2	Plbd1	2102004	2098453	10090.ENSMUSP00000049252	10090.ENSMUSP00000032336	0	0	0	0	0	0	0.9	0	0.9
Nt5e	Pde7b	2099325	2094781	10090.ENSMUSP00000034992	10090.ENSMUSP00000020165	0	0	0	0	0	0	0.9	0	0.9
S1pr3	Penk	2107766	2104856	10090.ENSMUSP00000085293	10090.ENSMUSP00000066822	0	0	0	0	0	0	0.9	0	0.9
H2-Aa	Ap2m1	2101405	2093890	10090.ENSMUSP00000046105	10090.ENSMUSP00000007216	0	0	0	0	0	0	0.9	0	0.9
Ccr5	Penk	2111533	2104856	10090.ENSMUSP00000107069	10090.ENSMUSP00000066822	0	0	0	0	0	0	0.9	0	0.9
Agtr1a	Lpar3	2105430	2099861	10090.ENSMUSP00000070958	10090.ENSMUSP00000037712	0	0	0	0	0	0	0.9	0.043	0.9
Hcar1	Ccl9	2113781	2094627	10090.ENSMUSP00000129280	10090.ENSMUSP00000019266	0	0	0	0	0	0	0.9	0	0.9
Vegfc	Actn1	2098926	2095217	10090.ENSMUSP00000033919	10090.ENSMUSP00000021554	0	0	0	0	0	0	0.9	0	0.9
Dgkh	Lipc	2106036	2099223	10090.ENSMUSP00000074290	10090.ENSMUSP00000034731	0	0	0	0	0	0	0.9	0	0.9
Gpr65	Ednra	2106096	2098965	10090.ENSMUSP00000074581	10090.ENSMUSP00000034029	0	0	0	0	0	0	0.9	0.045	0.9
Vegfc	Pf4	2098926	2098149	10090.ENSMUSP00000033919	10090.ENSMUSP00000031320	0	0	0	0	0	0	0.9	0	0.9
Dgkh	Mboat1	2106036	2101288	10090.ENSMUSP00000074290	10090.ENSMUSP00000045441	0	0	0	0	0	0	0.9	0	0.9
P2ry6	Lpar3	2103110	2099861	10090.ENSMUSP00000055697	10090.ENSMUSP00000037712	0	0	0	0	0	0	0.9	0	0.9
S1pr3	Agt	2107766	2104798	10090.ENSMUSP00000085293	10090.ENSMUSP00000066488	0	0	0	0	0	0	0.9	0	0.9
Entpd3	Uck2	2099686	2097019	10090.ENSMUSP00000036830	10090.ENSMUSP00000027839	0	0	0	0	0	0	0.9	0	0.9
S1pr3	Gal	2107766	2096432	10090.ENSMUSP00000085293	10090.ENSMUSP00000025842	0	0	0	0	0	0	0.9	0	0.9
Slc35d2	Fmod	2109605	2099454	10090.ENSMUSP00000097040	10090.ENSMUSP00000035489	0	0	0	0	0	0	0.9	0	0.9
Agt	P2ry6	2104798	2103110	10090.ENSMUSP00000066488	10090.ENSMUSP00000055697	0	0	0	0	0	0	0.9	0	0.9
Entpd3	Pde7b	2099686	2094781	10090.ENSMUSP00000036830	10090.ENSMUSP00000020165	0	0	0	0	0	0	0.9	0	0.9
Pde1a	Ampd3	2110325	2093741	10090.ENSMUSP00000099713	10090.ENSMUSP00000005829	0	0	0	0	0	0	0.9	0	0.9
F8	Actn1	2098801	2095217	10090.ENSMUSP00000033539	10090.ENSMUSP00000021554	0	0	0	0	0	0	0.9	0	0.9
S1pr3	P2ry12	2107766	2102363	10090.ENSMUSP00000085293	10090.ENSMUSP00000051353	0	0	0	0	0	0	0.9	0	0.9
Entpd1	Polr3c	2111630	2097631	10090.ENSMUSP00000107850	10090.ENSMUSP00000029741	0	0	0	0	0	0	0.9	0	0.9
Gucy1a3	Polr3c	2101952	2097631	10090.ENSMUSP00000048918	10090.ENSMUSP00000029741	0	0	0	0	0	0	0.9	0	0.9
Olfm2	Gria4	2099209	2096770	10090.ENSMUSP00000034692	10090.ENSMUSP00000027020	0	0	0	0	0	0	0.9	0	0.9
Guk1	Pde1a	2113488	2110325	10090.ENSMUSP00000127566	10090.ENSMUSP00000099713	0	0	0	0	0	0	0.9	0	0.9
Mt2	Irf7	2099031	2096662	10090.ENSMUSP00000034214	10090.ENSMUSP00000026571	0	0	0	0	0	0	0.9	0	0.9
Entpd3	Polr3c	2099686	2097631	10090.ENSMUSP00000036830	10090.ENSMUSP00000029741	0	0	0	0	0	0	0.9	0	0.9
Gpc6	Apoe	2112817	2093453	10090.ENSMUSP00000120362	10090.ENSMUSP00000003066	0	0	0	0	0	0	0.9	0	0.9
Pla2g2d	Cyp2e1	2097879	2096648	10090.ENSMUSP00000030528	10090.ENSMUSP00000026552	0	0	0	0	0	0	0.9	0	0.9
Ak4	Pde1a	2110378	2110325	10090.ENSMUSP00000099841	10090.ENSMUSP00000099713	0	0	0	0	0	0	0.9	0	0.9
Fzd5	Ap2m1	2104983	2093890	10090.ENSMUSP00000067783	10090.ENSMUSP00000007216	0	0	0	0	0	0	0.9	0	0.9
Arhgef9	Arhgap39	2111860	2099656	10090.ENSMUSP00000109510	10090.ENSMUSP00000036697	0	0	0	0	0	0	0.9	0	0.9
Penk	Cxcl13	2104856	2095969	10090.ENSMUSP00000066822	10090.ENSMUSP00000023840	0	0	0	0	0	0	0.9	0	0.9
Cyp2s1	Gsta4	2100502	2099289	10090.ENSMUSP00000041175	10090.ENSMUSP00000034903	0	0	0	0	0	0	0.9	0	0.9
S1pr3	Aplnr	2107766	2102752	10090.ENSMUSP00000085293	10090.ENSMUSP00000053638	0	0	0	0	0	0	0.9	0	0.9
Lpar3	Ptgfr	2099861	2097603	10090.ENSMUSP00000037712	10090.ENSMUSP00000029670	0	0	0	0	0	0	0.9	0	0.9
Gnai1	Gal	2106032	2096432	10090.ENSMUSP00000074259	10090.ENSMUSP00000025842	0	0	0	0	0	0	0.9	0	0.9
Cpt1c	Olfm2	2105208	2099209	10090.ENSMUSP00000069539	10090.ENSMUSP00000034692	0	0	0	0	0	0	0.9	0	0.9
Penk	Htr1b	2104856	2102291	10090.ENSMUSP00000066822	10090.ENSMUSP00000050898	0	0	0	0	0	0	0.9	0	0.9
Pde5a	Nt5e	2105136	2099325	10090.ENSMUSP00000069011	10090.ENSMUSP00000034992	0	0	0	0	0	0	0.9	0.047	0.9
Gal	Ccl9	2096432	2094627	10090.ENSMUSP00000025842	10090.ENSMUSP00000019266	0	0	0	0	0	0	0.9	0	0.9
Fgd4	Arhgap28	2113118	2096105	10090.ENSMUSP00000125174	10090.ENSMUSP00000024840	0	0	0	0	0	0	0.9	0	0.9
P2ry6	Ptgfr	2103110	2097603	10090.ENSMUSP00000055697	10090.ENSMUSP00000029670	0	0	0	0	0	0	0.9	0	0.9
Agtr1a	P2ry6	2105430	2103110	10090.ENSMUSP00000070958	10090.ENSMUSP00000055697	0	0	0	0.736	0	0	0.9	0	0.9
Agt	Gal	2104798	2096432	10090.ENSMUSP00000066488	10090.ENSMUSP00000025842	0	0	0	0	0	0	0.9	0	0.9
Cpt1c	Olfm1	2105208	2097127	10090.ENSMUSP00000069539	10090.ENSMUSP00000028177	0	0	0	0	0	0	0.9	0	0.9
Entpd3	Pde3b	2099686	2098612	10090.ENSMUSP00000036830	10090.ENSMUSP00000032909	0	0	0	0	0	0	0.9	0	0.9
Pde3b	Ampd3	2098612	2093741	10090.ENSMUSP00000032909	10090.ENSMUSP00000005829	0	0	0	0	0	0	0.9	0	0.9
Aplnr	Lpar3	2102752	2099861	10090.ENSMUSP00000053638	10090.ENSMUSP00000037712	0	0	0	0	0	0	0.9	0	0.9
Gpr65	Htr2a	2106096	2101721	10090.ENSMUSP00000074581	10090.ENSMUSP00000047774	0	0	0	0	0	0	0.9	0	0.9
Cacng7	Cpt1c	2108388	2105208	10090.ENSMUSP00000090567	10090.ENSMUSP00000069539	0	0	0	0	0	0	0.9	0	0.9
Penk	Ccr3	2104856	2100131	10090.ENSMUSP00000066822	10090.ENSMUSP00000039107	0	0	0	0	0	0	0.9	0	0.9
Gria2	Cpt1c	2106138	2105208	10090.ENSMUSP00000074787	10090.ENSMUSP00000069539	0	0	0	0	0	0	0.9	0	0.9
B4galt7	Cspg4	2105073	2100087	10090.ENSMUSP00000068532	10090.ENSMUSP00000038909	0	0	0	0	0	0	0.9	0	0.9
Cyp2s1	Mgst1	2100502	2093967	10090.ENSMUSP00000041175	10090.ENSMUSP00000008684	0	0	0	0	0	0	0.9	0	0.9
Ak4	Pde7b	2110378	2094781	10090.ENSMUSP00000099841	10090.ENSMUSP00000020165	0	0	0	0	0	0	0.9	0	0.9
Entpd1	Npr2	2111630	2097779	10090.ENSMUSP00000107850	10090.ENSMUSP00000030191	0	0	0	0	0	0	0.9	0	0.9
Ptafr	H2-Aa	2105425	2101405	10090.ENSMUSP00000070925	10090.ENSMUSP00000046105	0	0	0	0	0	0	0.9	0	0.9
Penk	Aplnr	2104856	2102752	10090.ENSMUSP00000066822	10090.ENSMUSP00000053638	0	0	0	0	0	0	0.9	0	0.9
Pld4	Mboat1	2104885	2101288	10090.ENSMUSP00000067002	10090.ENSMUSP00000045441	0	0	0	0	0	0	0.9	0	0.9
Vegfc	F8	2098926	2098801	10090.ENSMUSP00000033919	10090.ENSMUSP00000033539	0	0	0	0	0	0	0.9	0	0.9
Entpd1	Gucy1a3	2111630	2101952	10090.ENSMUSP00000107850	10090.ENSMUSP00000048918	0	0	0	0	0	0	0.9	0	0.9
Htr2a	Ednra	2101721	2098965	10090.ENSMUSP00000047774	10090.ENSMUSP00000034029	0	0	0	0.624	0	0	0.9	0	0.9
Rangap1	Nde1	2103448	2095806	10090.ENSMUSP00000057771	10090.ENSMUSP00000023359	0	0	0	0	0	0	0.9	0	0.9
C3ar1	Ccr3	2101784	2100131	10090.ENSMUSP00000048092	10090.ENSMUSP00000039107	0	0	0	0.631	0	0	0.9	0	0.9
Guk1	Entpd3	2113488	2099686	10090.ENSMUSP00000127566	10090.ENSMUSP00000036830	0	0	0	0	0	0	0.9	0	0.9
Hcar1	Ccr3	2113781	2100131	10090.ENSMUSP00000129280	10090.ENSMUSP00000039107	0	0	0	0.681	0	0	0.9	0	0.9
Olfm1	Gria4	2097127	2096770	10090.ENSMUSP00000028177	10090.ENSMUSP00000027020	0	0	0	0	0	0	0.9	0	0.9
Hcar1	Cxcl13	2113781	2095969	10090.ENSMUSP00000129280	10090.ENSMUSP00000023840	0	0	0	0	0	0	0.9	0	0.9
Pla2g2d	Cyp2j6	2097879	2097809	10090.ENSMUSP00000030528	10090.ENSMUSP00000030303	0	0	0	0	0	0	0.9	0	0.9
Bcan	B4galt7	2108162	2105073	10090.ENSMUSP00000088491	10090.ENSMUSP00000068532	0	0	0	0	0	0	0.9	0	0.9
S1pr3	C3ar1	2107766	2101784	10090.ENSMUSP00000085293	10090.ENSMUSP00000048092	0	0	0	0	0	0	0.9	0	0.9
Hcar1	Lpar3	2113781	2099861	10090.ENSMUSP00000129280	10090.ENSMUSP00000037712	0	0	0	0	0	0	0.9	0	0.9
Agt	Ptgfr	2104798	2097603	10090.ENSMUSP00000066488	10090.ENSMUSP00000029670	0	0	0	0	0	0	0.9	0	0.9
Aldh3b1	Maob	2103213	2100399	10090.ENSMUSP00000056276	10090.ENSMUSP00000040550	0	0	0	0	0	0	0.9	0	0.9
Pld4	Lpcat4	2104885	2097233	10090.ENSMUSP00000067002	10090.ENSMUSP00000028554	0	0	0	0	0	0	0.9	0	0.9
Aplnr	P2ry12	2102752	2102363	10090.ENSMUSP00000053638	10090.ENSMUSP00000051353	0	0	0	0.704	0	0	0.9	0.048	0.9
Pde1a	Entpd3	2110325	2099686	10090.ENSMUSP00000099713	10090.ENSMUSP00000036830	0	0	0	0	0	0	0.9	0	0.9
Adipoq	Med10	2095883	2095386	10090.ENSMUSP00000023593	10090.ENSMUSP00000022089	0	0	0	0	0	0	0.9	0	0.9
Pold1	Entpd3	2100252	2099686	10090.ENSMUSP00000039776	10090.ENSMUSP00000036830	0	0	0	0	0	0	0.9	0	0.9
Penk	Ccr2	2104856	2102121	10090.ENSMUSP00000066822	10090.ENSMUSP00000049909	0	0	0	0	0	0	0.9	0	0.9
F8	Srgn	2098801	2094813	10090.ENSMUSP00000033539	10090.ENSMUSP00000020271	0	0	0	0	0	0	0.9	0	0.9
Cacng7	Olfm2	2108388	2099209	10090.ENSMUSP00000090567	10090.ENSMUSP00000034692	0	0	0	0	0	0	0.9	0	0.9
Hcar1	Aplnr	2113781	2102752	10090.ENSMUSP00000129280	10090.ENSMUSP00000053638	0	0	0	0.7	0	0	0.9	0	0.9
Guk1	Pde3b	2113488	2098612	10090.ENSMUSP00000127566	10090.ENSMUSP00000032909	0	0	0	0	0	0	0.9	0	0.9
Agt	Ccl9	2104798	2094627	10090.ENSMUSP00000066488	10090.ENSMUSP00000019266	0	0	0	0	0	0	0.9	0	0.9
Plbd1	Lpcat4	2098453	2097233	10090.ENSMUSP00000032336	10090.ENSMUSP00000028554	0	0	0	0	0	0	0.9	0	0.9
Arhgef9	Arhgap28	2111860	2096105	10090.ENSMUSP00000109510	10090.ENSMUSP00000024840	0	0	0	0	0	0	0.9	0	0.9
Hcar1	Ccr2	2113781	2102121	10090.ENSMUSP00000129280	10090.ENSMUSP00000049909	0	0	0	0.687	0	0	0.9	0	0.9
Fgd4	Arhgap6	2113118	2098858	10090.ENSMUSP00000125174	10090.ENSMUSP00000033721	0	0	0	0	0	0	0.9	0	0.9
Pde1a	Nt5e	2110325	2099325	10090.ENSMUSP00000099713	10090.ENSMUSP00000034992	0	0	0	0	0	0	0.9	0	0.9
Guk1	Entpd1	2113488	2111630	10090.ENSMUSP00000127566	10090.ENSMUSP00000107850	0	0	0	0	0	0	0.9	0	0.9
Neo1	Cdo1	2104414	2101473	10090.ENSMUSP00000063656	10090.ENSMUSP00000046517	0	0	0	0	0	0	0.9	0	0.9
Lpar6	Ccl9	2100732	2094627	10090.ENSMUSP00000042327	10090.ENSMUSP00000019266	0	0	0	0	0	0	0.9	0	0.9
Arhgef6	Arhgap28	2098774	2096105	10090.ENSMUSP00000033468	10090.ENSMUSP00000024840	0	0	0	0	0	0	0.9	0	0.9
Nde1	Prkar2b	2095806	2093456	10090.ENSMUSP00000023359	10090.ENSMUSP00000003079	0	0	0	0	0	0	0.9	0	0.9
Dlg3	Olfm2	2107768	2099209	10090.ENSMUSP00000085299	10090.ENSMUSP00000034692	0	0	0	0	0	0	0.9	0	0.9
Cyp2s1	Gstm7	2100502	2093576	10090.ENSMUSP00000041175	10090.ENSMUSP00000004137	0	0	0	0	0	0	0.9	0	0.9
Guk1	Pde1c	2113488	2101496	10090.ENSMUSP00000127566	10090.ENSMUSP00000046601	0	0	0	0	0	0	0.9	0	0.9
Fcgr3	Cyfip2	2114228	2108423	10090.ENSMUSP00000131938	10090.ENSMUSP00000090853	0	0	0	0	0	0	0.9	0	0.9
Arhgef9	Arhgap6	2111860	2098858	10090.ENSMUSP00000109510	10090.ENSMUSP00000033721	0	0	0	0	0	0	0.9	0	0.9
Olfm2	Dlg4	2099209	2094550	10090.ENSMUSP00000034692	10090.ENSMUSP00000018700	0	0	0	0	0	0	0.9	0	0.9
Enpp2	Lpcat4	2113718	2097233	10090.ENSMUSP00000128941	10090.ENSMUSP00000028554	0	0	0	0	0	0	0.9	0	0.9
Cyfip2	Fcgr2b	2108423	2097058	10090.ENSMUSP00000090853	10090.ENSMUSP00000027966	0	0	0	0	0	0	0.9	0	0.9
Entpd1	Pde7b	2111630	2094781	10090.ENSMUSP00000107850	10090.ENSMUSP00000020165	0	0	0	0	0	0	0.9	0	0.9
Cpt1c	Gria4	2105208	2096770	10090.ENSMUSP00000069539	10090.ENSMUSP00000027020	0	0	0	0	0	0	0.9	0	0.9
Aldh3b1	Gstm7	2103213	2093576	10090.ENSMUSP00000056276	10090.ENSMUSP00000004137	0	0	0	0	0	0	0.9	0	0.9
S1pr3	Ccl9	2107766	2094627	10090.ENSMUSP00000085293	10090.ENSMUSP00000019266	0	0	0	0	0	0	0.9	0	0.9
Cfd	Vegfc	2103312	2098926	10090.ENSMUSP00000056836	10090.ENSMUSP00000033919	0	0	0	0	0	0	0.9	0	0.9
Cyp2u1	Pla2g2d	2110814	2097879	10090.ENSMUSP00000101944	10090.ENSMUSP00000030528	0	0	0	0	0	0	0.9	0	0.9
Hcar1	Htr1b	2113781	2102291	10090.ENSMUSP00000129280	10090.ENSMUSP00000050898	0	0	0	0	0	0	0.9	0	0.9
Lpar6	Ednra	2100732	2098965	10090.ENSMUSP00000042327	10090.ENSMUSP00000034029	0	0	0	0.661	0	0	0.9	0.046	0.9
Polr2a	Entpd3	2105464	2099686	10090.ENSMUSP00000071200	10090.ENSMUSP00000036830	0	0	0	0	0	0	0.9	0	0.9
Ccr5	S1pr3	2111533	2107766	10090.ENSMUSP00000107069	10090.ENSMUSP00000085293	0	0	0	0	0	0	0.9	0	0.9
Ptafr	Ptgfr	2105425	2097603	10090.ENSMUSP00000070925	10090.ENSMUSP00000029670	0	0	0	0	0	0	0.9	0	0.9
Ncam1	Mt2	2114017	2099031	10090.ENSMUSP00000130668	10090.ENSMUSP00000034214	0	0	0	0	0	0	0.9	0	0.9
Slc35d2	Lum	2109605	2100446	10090.ENSMUSP00000097040	10090.ENSMUSP00000040877	0	0	0	0	0	0	0.9	0	0.9
Gpx7	Mgst1	2097821	2093967	10090.ENSMUSP00000030332	10090.ENSMUSP00000008684	0	0	0	0	0	0	0.9	0	0.9
P2ry12	Ccr3	2102363	2100131	10090.ENSMUSP00000051353	10090.ENSMUSP00000039107	0	0	0	0.673	0	0	0.9	0	0.9
Slc35d2	Omd	2109605	2104694	10090.ENSMUSP00000097040	10090.ENSMUSP00000065706	0	0	0	0	0	0	0.9	0	0.9
Entpd3	Umps	2099686	2095856	10090.ENSMUSP00000036830	10090.ENSMUSP00000023510	0	0	0	0	0	0	0.9	0	0.9
Cenph	Nde1	2106176	2095806	10090.ENSMUSP00000074988	10090.ENSMUSP00000023359	0	0	0	0	0	0	0.9	0	0.9
Ccr5	Lpar3	2111533	2099861	10090.ENSMUSP00000107069	10090.ENSMUSP00000037712	0	0	0	0	0	0	0.9	0	0.9
Entpd1	Pde1a	2111630	2110325	10090.ENSMUSP00000107850	10090.ENSMUSP00000099713	0	0	0	0	0	0	0.9	0	0.9
S1pr3	Ccr3	2107766	2100131	10090.ENSMUSP00000085293	10090.ENSMUSP00000039107	0	0	0	0	0	0	0.9	0	0.9
Htr1b	Lpar3	2102291	2099861	10090.ENSMUSP00000050898	10090.ENSMUSP00000037712	0	0	0	0.673	0	0	0.9	0	0.9
Entpd3	Cmpk2	2099686	2095025	10090.ENSMUSP00000036830	10090.ENSMUSP00000020969	0	0	0	0	0	0	0.9	0	0.9
Hcar1	Ccr5	2113781	2111533	10090.ENSMUSP00000129280	10090.ENSMUSP00000107069	0	0	0	0.676	0	0	0.9	0	0.9
Pde1c	Entpd3	2101496	2099686	10090.ENSMUSP00000046601	10090.ENSMUSP00000036830	0	0	0	0	0	0	0.9	0	0.9
Ccr2	Lpar3	2102121	2099861	10090.ENSMUSP00000049909	10090.ENSMUSP00000037712	0	0	0	0	0	0	0.9	0	0.9
Npr2	Polr3c	2097779	2097631	10090.ENSMUSP00000030191	10090.ENSMUSP00000029741	0	0	0	0	0	0	0.9	0	0.9
Rangap1	Cenpp	2103448	2095302	10090.ENSMUSP00000057771	10090.ENSMUSP00000021818	0	0	0	0	0	0	0.9	0	0.9
Gnai1	Penk	2106032	2104856	10090.ENSMUSP00000074259	10090.ENSMUSP00000066822	0	0	0	0	0	0	0.9	0	0.9
Igf1	Srgn	2103282	2094813	10090.ENSMUSP00000056668	10090.ENSMUSP00000020271	0	0	0	0	0	0	0.9	0	0.9
Gnai1	Cxcl13	2106032	2095969	10090.ENSMUSP00000074259	10090.ENSMUSP00000023840	0	0	0	0	0	0	0.9	0	0.9
Gpr65	Ptgfr	2106096	2097603	10090.ENSMUSP00000074581	10090.ENSMUSP00000029670	0	0	0	0	0	0	0.9	0	0.9
Lpcat2	Pla2g2d	2102004	2097879	10090.ENSMUSP00000049252	10090.ENSMUSP00000030528	0	0	0	0	0	0	0.9	0	0.9
S1pr3	P2ry13	2107766	2101148	10090.ENSMUSP00000085293	10090.ENSMUSP00000044730	0	0	0	0	0	0	0.9	0	0.9
Pld4	Agpat2	2104885	2097162	10090.ENSMUSP00000067002	10090.ENSMUSP00000028286	0	0	0	0	0	0	0.9	0	0.9
Actn1	Srgn	2095217	2094813	10090.ENSMUSP00000021554	10090.ENSMUSP00000020271	0	0	0	0	0	0	0.9	0	0.9
Ednra	Ptgfr	2098965	2097603	10090.ENSMUSP00000034029	10090.ENSMUSP00000029670	0	0	0	0	0	0	0.9	0	0.9
Pde1c	Nt5e	2101496	2099325	10090.ENSMUSP00000046601	10090.ENSMUSP00000034992	0	0	0	0	0	0	0.9	0	0.9
Pf4	Tgfb3	2098149	2093535	10090.ENSMUSP00000031320	10090.ENSMUSP00000003687	0	0	0	0	0	0	0.9	0	0.9
Ccr3	Lpar3	2100131	2099861	10090.ENSMUSP00000039107	10090.ENSMUSP00000037712	0	0	0	0	0	0	0.9	0	0.9
Gnai1	C3ar1	2106032	2101784	10090.ENSMUSP00000074259	10090.ENSMUSP00000048092	0	0	0	0	0	0	0.9	0	0.9
Dlg3	Cpt1c	2107768	2105208	10090.ENSMUSP00000085299	10090.ENSMUSP00000069539	0	0	0	0	0	0	0.9	0	0.9
Ctsf	H2-Aa	2112243	2101405	10090.ENSMUSP00000112481	10090.ENSMUSP00000046105	0	0	0	0	0	0	0.9	0	0.9
Ptafr	Ccl9	2105425	2094627	10090.ENSMUSP00000070925	10090.ENSMUSP00000019266	0	0	0	0	0	0	0.9	0	0.9
Gstm2	Gstm7	2094130	2093576	10090.ENSMUSP00000012348	10090.ENSMUSP00000004137	0	0	0	0.984	0	0	0.9	0.563	0.9
Cacng7	Olfm1	2108388	2097127	10090.ENSMUSP00000090567	10090.ENSMUSP00000028177	0	0	0	0	0	0	0.9	0	0.9
Arhgap32	Arhgef9	2114487	2111860	10090.ENSMUSP00000133898	10090.ENSMUSP00000109510	0	0	0	0	0	0	0.9	0	0.9
Lpar3	Cxcl13	2099861	2095969	10090.ENSMUSP00000037712	10090.ENSMUSP00000023840	0	0	0	0	0	0	0.9	0	0.9
Htr1b	C3ar1	2102291	2101784	10090.ENSMUSP00000050898	10090.ENSMUSP00000048092	0	0	0	0	0	0	0.9	0	0.9
Ncam1	Irf7	2114017	2096662	10090.ENSMUSP00000130668	10090.ENSMUSP00000026571	0	0	0	0	0	0	0.9	0	0.9
Entpd1	Pold1	2111630	2100252	10090.ENSMUSP00000107850	10090.ENSMUSP00000039776	0	0	0	0	0	0	0.9	0	0.9
Hcar1	Agt	2113781	2104798	10090.ENSMUSP00000129280	10090.ENSMUSP00000066488	0	0	0	0	0	0	0.9	0	0.9
Tek	Vegfc	2110387	2098926	10090.ENSMUSP00000099862	10090.ENSMUSP00000033919	0	0	0	0	0	0.123	0.856	0.276	0.9
Igf2	Pf4	2112474	2098149	10090.ENSMUSP00000114076	10090.ENSMUSP00000031320	0	0	0	0	0	0	0.9	0	0.9
Gal	Cxcl13	2096432	2095969	10090.ENSMUSP00000025842	10090.ENSMUSP00000023840	0	0	0	0	0	0	0.9	0	0.9
Htr2a	Lpar3	2101721	2099861	10090.ENSMUSP00000047774	10090.ENSMUSP00000037712	0	0	0	0	0	0	0.9	0	0.9
Pla2g2d	Lpcat4	2097879	2097233	10090.ENSMUSP00000030528	10090.ENSMUSP00000028554	0	0	0	0	0	0	0.9	0	0.9
P2ry13	Ccr3	2101148	2100131	10090.ENSMUSP00000044730	10090.ENSMUSP00000039107	0	0	0	0.681	0	0	0.9	0	0.9
Gpc6	Lrp8	2112817	2110858	10090.ENSMUSP00000120362	10090.ENSMUSP00000102343	0	0	0	0	0	0	0.9	0	0.9
Gnai1	Ccl9	2106032	2094627	10090.ENSMUSP00000074259	10090.ENSMUSP00000019266	0	0	0	0	0	0	0.9	0	0.9
P2ry13	Ccl9	2101148	2094627	10090.ENSMUSP00000044730	10090.ENSMUSP00000019266	0	0	0	0	0	0	0.9	0	0.9
Gpr65	Agt	2106096	2104798	10090.ENSMUSP00000074581	10090.ENSMUSP00000066488	0	0	0	0	0	0	0.9	0.047	0.9
Mapk11	Cdo1	2107874	2101473	10090.ENSMUSP00000086204	10090.ENSMUSP00000046517	0	0	0	0	0	0	0.9	0.047	0.9
Nfia	Polr3c	2106158	2097631	10090.ENSMUSP00000074899	10090.ENSMUSP00000029741	0	0	0	0	0	0	0.9	0	0.9
Mboat1	Plbd1	2101288	2098453	10090.ENSMUSP00000045441	10090.ENSMUSP00000032336	0	0	0	0	0	0	0.9	0	0.9
S1pr3	Ccr2	2107766	2102121	10090.ENSMUSP00000085293	10090.ENSMUSP00000049909	0	0	0	0	0	0	0.9	0	0.9
Htr1b	Cxcl13	2102291	2095969	10090.ENSMUSP00000050898	10090.ENSMUSP00000023840	0	0	0	0	0	0	0.9	0	0.9
Vegfc	Tgfb3	2098926	2093535	10090.ENSMUSP00000033919	10090.ENSMUSP00000003687	0	0	0	0	0	0	0.9	0	0.9
Entpd3	Npr2	2099686	2097779	10090.ENSMUSP00000036830	10090.ENSMUSP00000030191	0	0	0	0	0	0	0.9	0	0.9
Htr1b	Ccr3	2102291	2100131	10090.ENSMUSP00000050898	10090.ENSMUSP00000039107	0	0	0	0.628	0	0	0.9	0	0.9
Arhgap39	Arhgef6	2099656	2098774	10090.ENSMUSP00000036697	10090.ENSMUSP00000033468	0	0	0	0	0	0	0.9	0	0.9
Pld4	Pla2g2d	2104885	2097879	10090.ENSMUSP00000067002	10090.ENSMUSP00000030528	0	0	0	0	0	0	0.9	0	0.9
Igf2	Actn1	2112474	2095217	10090.ENSMUSP00000114076	10090.ENSMUSP00000021554	0	0	0	0	0	0	0.9	0	0.9
Gucy1a3	Entpd3	2101952	2099686	10090.ENSMUSP00000048918	10090.ENSMUSP00000036830	0	0	0	0	0	0	0.9	0	0.9
Aplnr	P2ry13	2102752	2101148	10090.ENSMUSP00000053638	10090.ENSMUSP00000044730	0	0	0	0.675	0	0	0.9	0	0.9
Gpr65	Agtr1a	2106096	2105430	10090.ENSMUSP00000074581	10090.ENSMUSP00000070958	0	0	0	0.701	0	0	0.9	0.051	0.9
Polr2a	Rbm8a	2105464	2101114	10090.ENSMUSP00000071200	10090.ENSMUSP00000044548	0	0	0	0	0	0	0.9	0	0.9
Gm5150	Fyb	2111088	2108078	10090.ENSMUSP00000103984	10090.ENSMUSP00000087947	0	0	0	0	0	0	0.9	0	0.9
Aldh3b1	Mgst1	2103213	2093967	10090.ENSMUSP00000056276	10090.ENSMUSP00000008684	0	0	0	0	0	0	0.9	0	0.9
Ptafr	Mt2	2105425	2099031	10090.ENSMUSP00000070925	10090.ENSMUSP00000034214	0	0	0	0	0	0	0.9	0	0.9
Cd36	Med10	2107245	2095386	10090.ENSMUSP00000080974	10090.ENSMUSP00000022089	0	0	0	0	0	0	0.9	0	0.9
Pf4	Actn1	2098149	2095217	10090.ENSMUSP00000031320	10090.ENSMUSP00000021554	0	0	0	0	0	0	0.9	0	0.9
Dgkh	Lpl	2106036	2094301	10090.ENSMUSP00000074290	10090.ENSMUSP00000015712	0	0	0	0	0	0	0.9	0	0.9
Entpd1	Uck2	2111630	2097019	10090.ENSMUSP00000107850	10090.ENSMUSP00000027839	0	0	0	0	0	0	0.9	0	0.9
Slc35d2	Ogn	2109605	2095304	10090.ENSMUSP00000097040	10090.ENSMUSP00000021822	0	0	0	0	0	0	0.9	0	0.9
Vegfc	Srgn	2098926	2094813	10090.ENSMUSP00000033919	10090.ENSMUSP00000020271	0	0	0	0	0	0	0.9	0	0.9
Pde5a	Entpd3	2105136	2099686	10090.ENSMUSP00000069011	10090.ENSMUSP00000036830	0	0	0	0	0	0	0.9	0	0.9
Pde7b	Ampd3	2094781	2093741	10090.ENSMUSP00000020165	10090.ENSMUSP00000005829	0	0	0	0	0	0	0.9	0	0.9
Arhgef9	Chn2	2111860	2099521	10090.ENSMUSP00000109510	10090.ENSMUSP00000035908	0	0	0	0	0	0	0.9	0	0.9
Ak4	Pde3b	2110378	2098612	10090.ENSMUSP00000099841	10090.ENSMUSP00000032909	0	0	0	0	0	0	0.9	0	0.9
Hcar1	C3ar1	2113781	2101784	10090.ENSMUSP00000129280	10090.ENSMUSP00000048092	0	0	0	0.627	0	0	0.9	0	0.9
Ptafr	P2ry6	2105425	2103110	10090.ENSMUSP00000070925	10090.ENSMUSP00000055697	0	0	0	0.707	0	0	0.9	0	0.9
Hcar1	Gnai1	2113781	2106032	10090.ENSMUSP00000129280	10090.ENSMUSP00000074259	0	0	0	0	0	0	0.9	0	0.9
C3ar1	Lpar3	2101784	2099861	10090.ENSMUSP00000048092	10090.ENSMUSP00000037712	0	0	0	0	0	0	0.9	0	0.9
Plxna2	Dpysl3	2097052	2096271	10090.ENSMUSP00000027952	10090.ENSMUSP00000025379	0	0	0	0	0	0	0.9	0	0.9
Ak4	Pde1c	2110378	2101496	10090.ENSMUSP00000099841	10090.ENSMUSP00000046601	0	0	0	0	0	0	0.9	0	0.9
Agt	C3ar1	2104798	2101784	10090.ENSMUSP00000066488	10090.ENSMUSP00000048092	0	0	0	0	0	0	0.9	0	0.9
Srgn	Tgfb3	2094813	2093535	10090.ENSMUSP00000020271	10090.ENSMUSP00000003687	0	0	0	0	0	0	0.9	0	0.9
Gria2	Olfm2	2106138	2099209	10090.ENSMUSP00000074787	10090.ENSMUSP00000034692	0	0	0	0	0	0	0.9	0	0.9
Entpd1	Cmpk2	2111630	2095025	10090.ENSMUSP00000107850	10090.ENSMUSP00000020969	0	0	0	0	0	0	0.9	0	0.9
Agt	Cxcl13	2104798	2095969	10090.ENSMUSP00000066488	10090.ENSMUSP00000023840	0	0	0	0	0	0	0.9	0	0.9
Aplnr	Cxcl13	2102752	2095969	10090.ENSMUSP00000053638	10090.ENSMUSP00000023840	0	0	0	0	0	0	0.9	0	0.9
Hcar1	Penk	2113781	2104856	10090.ENSMUSP00000129280	10090.ENSMUSP00000066822	0	0	0	0	0	0	0.9	0	0.9
Penk	C3ar1	2104856	2101784	10090.ENSMUSP00000066822	10090.ENSMUSP00000048092	0	0	0	0	0	0	0.9	0	0.9
Igf2	Srgn	2112474	2094813	10090.ENSMUSP00000114076	10090.ENSMUSP00000020271	0	0	0	0	0	0	0.9	0	0.9
Ptafr	Irf7	2105425	2096662	10090.ENSMUSP00000070925	10090.ENSMUSP00000026571	0	0	0	0	0	0	0.9	0	0.9
Penk	Ccl9	2104856	2094627	10090.ENSMUSP00000066822	10090.ENSMUSP00000019266	0	0	0	0	0	0	0.9	0	0.9
H2-Aa	Mt2	2101405	2099031	10090.ENSMUSP00000046105	10090.ENSMUSP00000034214	0	0	0	0	0	0	0.9	0	0.9
Polr2a	Gucy1a3	2105464	2101952	10090.ENSMUSP00000071200	10090.ENSMUSP00000048918	0	0	0	0	0	0	0.9	0	0.9
Gpc6	Bcan	2112817	2108162	10090.ENSMUSP00000120362	10090.ENSMUSP00000088491	0	0	0	0	0	0	0.9	0	0.9
Polr2a	Npr2	2105464	2097779	10090.ENSMUSP00000071200	10090.ENSMUSP00000030191	0	0	0	0	0	0	0.9	0	0.9
Htr1b	Ccr2	2102291	2102121	10090.ENSMUSP00000050898	10090.ENSMUSP00000049909	0	0	0	0.63	0	0	0.9	0.048	0.9
Mpeg1	Ly86	2111721	2095315	10090.ENSMUSP00000108573	10090.ENSMUSP00000021860	0	0	0	0	0.898	0	0	0	0.898
Axin2	Lef1	2102359	2097576	10090.ENSMUSP00000051331	10090.ENSMUSP00000029611	0	0	0	0	0	0.548	0	0.778	0.895
Sqle	Hmgcr	2095685	2095417	10090.ENSMUSP00000022977	10090.ENSMUSP00000022176	0	0	0	0	0.737	0	0	0.617	0.895
Arvcf	Rhoc	2108032	2093357	10090.ENSMUSP00000087562	10090.ENSMUSP00000002303	0	0	0	0	0	0.198	0.435	0.778	0.89
Zfpm2	Nr2f2	2102361	2098570	10090.ENSMUSP00000051335	10090.ENSMUSP00000032768	0	0	0	0	0	0.084	0	0.885	0.89
Msmo1	0610007P14Rik	2098959	2095257	10090.ENSMUSP00000034015	10090.ENSMUSP00000021676	0	0	0	0	0.404	0.678	0	0.474	0.89
Daam2	Rhoc	2102480	2093357	10090.ENSMUSP00000052085	10090.ENSMUSP00000002303	0	0	0	0	0	0.298	0.439	0.744	0.89
Dpyd	Dpysl3	2100187	2096271	10090.ENSMUSP00000039429	10090.ENSMUSP00000025379	0.587	0	0	0	0.437	0	0	0.559	0.888
Mapk11	Gng4	2107874	2095275	10090.ENSMUSP00000086204	10090.ENSMUSP00000021734	0	0	0	0	0	0	0.886	0	0.886
Lss	0610007P14Rik	2101537	2095257	10090.ENSMUSP00000046856	10090.ENSMUSP00000021676	0	0	0	0	0.231	0.833	0	0.183	0.885
Smad3	Srebf2	2099315	2095726	10090.ENSMUSP00000034973	10090.ENSMUSP00000023100	0	0	0	0	0	0.068	0	0.88	0.885
Tgfb1i1	Smad3	2105071	2099315	10090.ENSMUSP00000068529	10090.ENSMUSP00000034973	0	0	0	0	0	0.119	0	0.874	0.884
Ifit3	Ddx60	2110406	2108464	10090.ENSMUSP00000099889	10090.ENSMUSP00000091197	0	0	0	0	0.85	0	0	0.259	0.884
Mx1	Rsad2	2095900	2095026	10090.ENSMUSP00000023655	10090.ENSMUSP00000020970	0	0	0	0	0.695	0	0	0.633	0.883
Sugt1	Ppid	2102636	2097490	10090.ENSMUSP00000052942	10090.ENSMUSP00000029382	0	0	0	0	0.761	0.299	0	0.355	0.882
C4b	Cfd	2105191	2103312	10090.ENSMUSP00000069418	10090.ENSMUSP00000056836	0	0	0	0	0	0.232	0.481	0.73	0.882
Ar	Smad3	2102590	2099315	10090.ENSMUSP00000052648	10090.ENSMUSP00000034973	0	0	0	0	0	0.4	0.493	0.643	0.882
Hipk2	Lef1	2113018	2097576	10090.ENSMUSP00000124133	10090.ENSMUSP00000029611	0	0	0	0	0	0.565	0	0.739	0.882
Adipoq	Pparg	2095883	2093113	10090.ENSMUSP00000023593	10090.ENSMUSP00000000450	0	0	0	0	0.136	0	0	0.868	0.881
Gja5	Nt5e	2108127	2099325	10090.ENSMUSP00000088264	10090.ENSMUSP00000034992	0	0	0	0	0	0	0	0.88	0.881
Abca1	Pparg	2097717	2093113	10090.ENSMUSP00000030010	10090.ENSMUSP00000000450	0	0	0	0	0	0	0	0.88	0.881
Fdft1	Hmgcr	2103046	2095417	10090.ENSMUSP00000055313	10090.ENSMUSP00000022176	0.069	0	0.223	0	0.439	0	0	0.742	0.881
Hmgcs1	Fdft1	2115231	2103046	10090.ENSMUSP00000136944	10090.ENSMUSP00000055313	0	0	0	0	0.624	0	0	0.696	0.881
Cybrd1	Slc40a1	2097206	2096802	10090.ENSMUSP00000028403	10090.ENSMUSP00000027137	0	0	0	0	0	0	0	0.88	0.88
Gng4	Mapk13	2095275	2093656	10090.ENSMUSP00000021734	10090.ENSMUSP00000004986	0	0	0	0	0	0	0.879	0	0.879
Ccr2	Cx3cl1	2102121	2099038	10090.ENSMUSP00000049909	10090.ENSMUSP00000034230	0	0	0	0	0	0	0.8	0.417	0.878
Hmgcr	Cyp51	2095417	2093243	10090.ENSMUSP00000022176	10090.ENSMUSP00000001507	0	0	0	0	0.717	0	0	0.588	0.878
Cenpe	Racgap1	2103478	2095934	10090.ENSMUSP00000057938	10090.ENSMUSP00000023756	0	0	0	0	0.743	0.265	0	0.406	0.878
Trim30a	Usp18	2106391	2098409	10090.ENSMUSP00000076189	10090.ENSMUSP00000032198	0	0	0	0	0.857	0	0	0.179	0.877
F8	F3	2098801	2097641	10090.ENSMUSP00000033539	10090.ENSMUSP00000029771	0	0	0	0	0	0	0.519	0.754	0.876
Fdps	Msmo1	2107167	2098959	10090.ENSMUSP00000080531	10090.ENSMUSP00000034015	0	0	0	0	0.661	0	0	0.649	0.876
C1qa	Aif1	2101938	2096236	10090.ENSMUSP00000048836	10090.ENSMUSP00000025257	0	0	0	0	0.804	0	0	0.394	0.876
Fdft1	0610007P14Rik	2103046	2095257	10090.ENSMUSP00000055313	10090.ENSMUSP00000021676	0	0	0	0	0.229	0.833	0	0.107	0.875
Ccr5	Ccl8	2111533	2094003	10090.ENSMUSP00000107069	10090.ENSMUSP00000009329	0	0	0	0	0.283	0	0.8	0.194	0.874
Sfrp2	Dkk1	2097579	2096415	10090.ENSMUSP00000029625	10090.ENSMUSP00000025803	0	0	0	0	0	0.51	0	0.754	0.874
Klhl13	Aurkb	2100506	2095125	10090.ENSMUSP00000041190	10090.ENSMUSP00000021277	0	0	0	0	0	0.225	0.455	0.726	0.874
Itga5	Thbs4	2095736	2095428	10090.ENSMUSP00000023128	10090.ENSMUSP00000022213	0	0	0	0	0	0	0.864	0.108	0.874
Ccr3	Cx3cl1	2100131	2099038	10090.ENSMUSP00000039107	10090.ENSMUSP00000034230	0	0	0	0	0	0	0.8	0.395	0.873
Sfrp1	Dkk1	2098938	2096415	10090.ENSMUSP00000033952	10090.ENSMUSP00000025803	0	0	0	0	0	0.51	0	0.749	0.872
Mapk11	Hspb2	2107874	2100740	10090.ENSMUSP00000086204	10090.ENSMUSP00000042374	0	0	0	0	0	0.086	0.8	0.352	0.871
Ccnb1	Trip13	2105622	2095375	10090.ENSMUSP00000071989	10090.ENSMUSP00000022053	0	0	0	0	0.844	0.164	0	0.09	0.871
Fcgr3	C1qa	2114228	2101938	10090.ENSMUSP00000131938	10090.ENSMUSP00000048836	0	0	0	0	0.737	0	0	0.531	0.871
Wars	Tars	2113065	2095646	10090.ENSMUSP00000124625	10090.ENSMUSP00000022849	0.399	0	0	0	0.351	0	0	0.695	0.87
Lrp8	Abca1	2110858	2097717	10090.ENSMUSP00000102343	10090.ENSMUSP00000030010	0	0	0	0	0	0	0	0.87	0.87
Tgfb3	Ltbp1	2093535	2093306	10090.ENSMUSP00000003687	10090.ENSMUSP00000001927	0	0	0	0	0	0.106	0.8	0.327	0.869
Ifit3	Mx1	2110406	2095900	10090.ENSMUSP00000099889	10090.ENSMUSP00000023655	0.069	0	0	0	0.639	0	0	0.642	0.869
Trf	Tfr2	2099371	2098292	10090.ENSMUSP00000035158	10090.ENSMUSP00000031729	0	0	0	0	0.113	0.299	0	0.805	0.868
Hey1	Gata2	2099910	2094253	10090.ENSMUSP00000038014	10090.ENSMUSP00000015197	0	0	0	0	0	0.115	0	0.856	0.867
Cenpe	Kif23	2103478	2099254	10090.ENSMUSP00000057938	10090.ENSMUSP00000034815	0	0	0	0.635	0.715	0	0.36	0.837	0.867
Dlg3	Cadm1	2107768	2107512	10090.ENSMUSP00000085299	10090.ENSMUSP00000083073	0	0	0	0	0.112	0.078	0	0.851	0.867
Mrpl36	Mrpl32	2095390	2094312	10090.ENSMUSP00000022098	10090.ENSMUSP00000015816	0	0	0	0	0.674	0.596	0	0.066	0.866
Usp18	Cmpk2	2098409	2095025	10090.ENSMUSP00000032198	10090.ENSMUSP00000020969	0	0	0	0	0.808	0	0	0.33	0.865
Ldlr	Abca1	2099217	2097717	10090.ENSMUSP00000034713	10090.ENSMUSP00000030010	0	0	0	0	0	0	0	0.865	0.865
Col11a2	Itga11	2107702	2099240	10090.ENSMUSP00000084772	10090.ENSMUSP00000034774	0	0	0	0	0	0	0.865	0	0.865
Agt	Gja1	2104798	2104535	10090.ENSMUSP00000066488	10090.ENSMUSP00000064536	0	0	0	0	0	0	0	0.865	0.865
Maf	Adamts12	2111212	2103451	10090.ENSMUSP00000104732	10090.ENSMUSP00000057796	0	0	0	0	0	0	0	0.865	0.865
Ddx60	Cmpk2	2108464	2095025	10090.ENSMUSP00000091197	10090.ENSMUSP00000020969	0	0	0	0	0.797	0	0	0.355	0.864
Ar	Hey1	2102590	2099910	10090.ENSMUSP00000052648	10090.ENSMUSP00000038014	0	0	0	0	0	0	0.559	0.704	0.864
Cdca8	Trip13	2107296	2095375	10090.ENSMUSP00000081319	10090.ENSMUSP00000022053	0	0	0	0	0.856	0	0	0.088	0.864
Eno1	Pgm2	2107032	2104019	10090.ENSMUSP00000079727	10090.ENSMUSP00000061227	0	0	0	0	0.751	0	0	0.472	0.863
Pax6	Fabp7	2108071	2094748	10090.ENSMUSP00000087870	10090.ENSMUSP00000020024	0	0	0	0	0	0	0	0.862	0.862
Msmo1	Hmgcr	2098959	2095417	10090.ENSMUSP00000034015	10090.ENSMUSP00000022176	0	0	0	0	0.697	0.084	0	0.543	0.862
Sqle	Ptgis	2095685	2094482	10090.ENSMUSP00000022977	10090.ENSMUSP00000018113	0	0	0	0	0.734	0.222	0	0.384	0.861
Ddx41	Irak3	2095348	2094869	10090.ENSMUSP00000021956	10090.ENSMUSP00000020448	0	0	0	0	0	0	0	0.86	0.86
Adipoq	Retn	2095883	2094143	10090.ENSMUSP00000023593	10090.ENSMUSP00000012849	0	0	0	0	0.675	0	0	0.589	0.86
Arhgap32	Dlg4	2114487	2094550	10090.ENSMUSP00000133898	10090.ENSMUSP00000018700	0	0	0	0	0	0.53	0	0.714	0.86
Ctss	Cd53	2112192	2099503	10090.ENSMUSP00000112006	10090.ENSMUSP00000035781	0	0	0	0	0.831	0.064	0	0.179	0.859
Dlg3	Nbea	2107768	2097487	10090.ENSMUSP00000085299	10090.ENSMUSP00000029374	0	0	0	0	0.113	0	0	0.846	0.858
Spice1	Gramd1c	2103647	2099668	10090.ENSMUSP00000058832	10090.ENSMUSP00000036739	0	0	0	0	0	0	0	0.858	0.858
Idi1	Hmgcr	2114357	2095417	10090.ENSMUSP00000132780	10090.ENSMUSP00000022176	0.129	0	0	0	0.589	0	0	0.635	0.858
Shmt2	Pfas	2096621	2095126	10090.ENSMUSP00000026470	10090.ENSMUSP00000021282	0.069	0	0	0	0.727	0	0	0.485	0.857
Smad3	Tgfb3	2099315	2093535	10090.ENSMUSP00000034973	10090.ENSMUSP00000003687	0	0	0	0	0	0.15	0.628	0.584	0.857
Fdps	Hmgcr	2107167	2095417	10090.ENSMUSP00000080531	10090.ENSMUSP00000022176	0.069	0	0	0	0.34	0.251	0	0.726	0.857
Nanos1	Ddx20	2109564	2108109	10090.ENSMUSP00000096874	10090.ENSMUSP00000088176	0	0	0	0	0	0	0	0.855	0.855
Lama2	Itga5	2108356	2095736	10090.ENSMUSP00000090304	10090.ENSMUSP00000023128	0	0	0	0	0	0	0.8	0.306	0.855
Maf	Il12a	2111212	2097477	10090.ENSMUSP00000104732	10090.ENSMUSP00000029345	0	0	0	0	0	0	0	0.855	0.855
Slc7a11	Tnfsf11	2097466	2095550	10090.ENSMUSP00000029297	10090.ENSMUSP00000022592	0	0	0	0	0	0	0	0.854	0.854
Hspb2	Mapk13	2100740	2093656	10090.ENSMUSP00000042374	10090.ENSMUSP00000004986	0	0	0	0	0	0.086	0.8	0.264	0.853
Apoe	Pparg	2093453	2093113	10090.ENSMUSP00000003066	10090.ENSMUSP00000000450	0	0	0	0	0	0	0	0.852	0.853
Ccr2	Ccl8	2102121	2094003	10090.ENSMUSP00000049909	10090.ENSMUSP00000009329	0	0	0	0	0.179	0	0.8	0.179	0.853
Acan	Adamts4	2098589	2093818	10090.ENSMUSP00000032835	10090.ENSMUSP00000006570	0	0	0	0	0	0.165	0	0.831	0.852
Smad3	Vdr	2099315	2095734	10090.ENSMUSP00000034973	10090.ENSMUSP00000023119	0	0	0	0	0	0.676	0.493	0.173	0.852
Sfrp1	Fzd6	2098938	2095664	10090.ENSMUSP00000033952	10090.ENSMUSP00000022906	0	0	0	0.674	0	0.165	0.8	0.469	0.851
Tes	Traf1	2112109	2097146	10090.ENSMUSP00000111127	10090.ENSMUSP00000028234	0	0	0	0	0	0	0	0.851	0.851
Agmo	Msmo1	2102377	2098959	10090.ENSMUSP00000051441	10090.ENSMUSP00000034015	0	0	0	0	0.317	0.612	0	0.484	0.851
Msmo1	Ptgis	2098959	2094482	10090.ENSMUSP00000034015	10090.ENSMUSP00000018113	0	0	0	0	0.443	0.53	0	0.474	0.85
Slc4a4	Car2	2112891	2097409	10090.ENSMUSP00000121744	10090.ENSMUSP00000029078	0	0	0	0	0	0.165	0	0.828	0.85
Hey1	Wnt4	2099910	2099636	10090.ENSMUSP00000038014	10090.ENSMUSP00000036580	0	0	0	0	0	0	0	0.85	0.85
Adh7	Esd	2108039	2095539	10090.ENSMUSP00000087633	10090.ENSMUSP00000022573	0.454	0.127	0.29	0	0.277	0	0	0.48	0.849
Tpi1	Dera	2114050	2107729	10090.ENSMUSP00000130858	10090.ENSMUSP00000084959	0.115	0	0	0	0	0	0.8	0.22	0.849
Trip13	Cdc20	2095375	2093817	10090.ENSMUSP00000022053	10090.ENSMUSP00000006565	0	0	0	0	0.842	0	0	0.08	0.848
Dera	Eno1	2107729	2107032	10090.ENSMUSP00000084959	10090.ENSMUSP00000079727	0	0	0	0	0.098	0	0.8	0.223	0.847
Trip13	Aurkb	2095375	2095125	10090.ENSMUSP00000022053	10090.ENSMUSP00000021277	0	0	0	0	0.823	0.067	0	0.147	0.847
Dkk1	Tnfsf11	2096415	2095550	10090.ENSMUSP00000025803	10090.ENSMUSP00000022592	0	0	0	0	0	0	0	0.847	0.847
Kif2c	Kif23	2104499	2099254	10090.ENSMUSP00000064261	10090.ENSMUSP00000034815	0	0	0	0.626	0.69	0	0.36	0.71	0.847
Cacnb2	Camk2b	2111987	2108076	10090.ENSMUSP00000110371	10090.ENSMUSP00000087925	0	0	0	0	0	0	0.8	0.269	0.847
Cacna1d	Gnai1	2111634	2106032	10090.ENSMUSP00000107869	10090.ENSMUSP00000074259	0	0	0	0	0	0.068	0.8	0.242	0.846
Ccr5	Cx3cl1	2111533	2099038	10090.ENSMUSP00000107069	10090.ENSMUSP00000034230	0	0	0	0	0	0	0.8	0.262	0.846
Agtr1a	Ace	2105430	2093308	10090.ENSMUSP00000070958	10090.ENSMUSP00000001963	0	0	0	0	0	0	0	0.846	0.846
Eno1	Ldhb	2107032	2098466	10090.ENSMUSP00000079727	10090.ENSMUSP00000032373	0.073	0	0	0	0.339	0	0	0.768	0.845
Vangl2	Fzd6	2097018	2095664	10090.ENSMUSP00000027837	10090.ENSMUSP00000022906	0	0	0	0	0	0.164	0	0.823	0.845
Umps	Pfas	2095856	2095126	10090.ENSMUSP00000023510	10090.ENSMUSP00000021282	0.398	0	0	0	0.237	0	0	0.69	0.845
Agt	Pth1r	2104798	2093759	10090.ENSMUSP00000066488	10090.ENSMUSP00000006005	0	0	0	0	0	0	0	0.843	0.843
Hmgcs1	Srebf1	2115231	2094987	10090.ENSMUSP00000136944	10090.ENSMUSP00000020846	0	0	0	0	0	0	0.628	0.596	0.843
Fzd3	Sfrp1	2112550	2098938	10090.ENSMUSP00000115325	10090.ENSMUSP00000033952	0	0	0	0.685	0	0.11	0.8	0.503	0.842
Camk2b	Cacnb3	2108076	2093493	10090.ENSMUSP00000087925	10090.ENSMUSP00000003442	0	0	0	0	0	0	0.8	0.24	0.841
Tlr9	Rab7b	2107422	2104660	10090.ENSMUSP00000082207	10090.ENSMUSP00000065456	0	0	0	0	0	0.067	0	0.836	0.841
Ifit3	Trim30a	2110406	2106391	10090.ENSMUSP00000099889	10090.ENSMUSP00000076189	0	0	0	0	0.772	0	0	0.332	0.841
Hmgcs1	Lss	2115231	2101537	10090.ENSMUSP00000136944	10090.ENSMUSP00000046856	0	0	0	0	0.649	0	0	0.564	0.84
Bhlhe40	Srebf1	2098407	2094987	10090.ENSMUSP00000032194	10090.ENSMUSP00000020846	0	0	0	0	0	0	0	0.84	0.84
Gria2	Cnih2	2106138	2096417	10090.ENSMUSP00000074787	10090.ENSMUSP00000025805	0	0	0	0	0	0.065	0.72	0.439	0.84
Fzd5	Sfrp1	2104983	2098938	10090.ENSMUSP00000067783	10090.ENSMUSP00000033952	0	0	0	0.69	0	0.081	0.8	0.566	0.84
Mpeg1	C1qc	2111721	2099670	10090.ENSMUSP00000108573	10090.ENSMUSP00000036747	0	0	0	0	0.719	0	0	0.452	0.839
Fdps	Lss	2107167	2101537	10090.ENSMUSP00000080531	10090.ENSMUSP00000046856	0.1	0	0	0	0.639	0	0	0.545	0.839
Tnn	Itga5	2100191	2095736	10090.ENSMUSP00000039452	10090.ENSMUSP00000023128	0	0	0	0	0	0.166	0.8	0.107	0.838
Fzd9	Sfrp1	2102740	2098938	10090.ENSMUSP00000053551	10090.ENSMUSP00000033952	0	0	0	0.698	0	0.081	0.8	0.534	0.838
Fdft1	Agmo	2103046	2102377	10090.ENSMUSP00000055313	10090.ENSMUSP00000051441	0	0	0	0	0.108	0.678	0	0.481	0.837
Ccr3	Ccl8	2100131	2094003	10090.ENSMUSP00000039107	10090.ENSMUSP00000009329	0	0	0	0	0	0	0.8	0.222	0.837
Tek	Lrp5	2110387	2096438	10090.ENSMUSP00000099862	10090.ENSMUSP00000025856	0	0	0	0	0	0	0	0.836	0.836
Lama1	Itga5	2101003	2095736	10090.ENSMUSP00000043957	10090.ENSMUSP00000023128	0	0	0	0	0	0	0.8	0.216	0.836
Fzd3	Sfrp2	2112550	2097579	10090.ENSMUSP00000115325	10090.ENSMUSP00000029625	0	0	0	0.69	0	0	0.8	0.607	0.836
Kif2c	Racgap1	2104499	2095934	10090.ENSMUSP00000064261	10090.ENSMUSP00000023756	0	0	0	0	0.709	0.265	0	0.293	0.835
Shank1	Dlg4	2111014	2094550	10090.ENSMUSP00000103571	10090.ENSMUSP00000018700	0	0	0	0	0.079	0.398	0.36	0.59	0.835
Col11a2	Itga5	2107702	2095736	10090.ENSMUSP00000084772	10090.ENSMUSP00000023128	0	0	0	0	0.108	0.108	0.8	0.086	0.835
Acta2	Twf2	2101808	2096008	10090.ENSMUSP00000048218	10090.ENSMUSP00000024047	0	0	0	0	0	0.444	0	0.714	0.834
Fzd1	Axin2	2103611	2102359	10090.ENSMUSP00000058629	10090.ENSMUSP00000051331	0	0	0	0	0	0	0.31	0.77	0.834
Fzd1	Sfrp1	2103611	2098938	10090.ENSMUSP00000058629	10090.ENSMUSP00000033952	0	0	0	0.715	0	0.081	0.8	0.479	0.833
Unc5c	Neo1	2110794	2104414	10090.ENSMUSP00000101843	10090.ENSMUSP00000063656	0	0	0	0	0	0.27	0.452	0.616	0.833
Sgk1	Nr3c2	2112473	2111333	10090.ENSMUSP00000114074	10090.ENSMUSP00000105538	0	0	0	0	0	0.072	0	0.828	0.833
Agt	Abca1	2104798	2097717	10090.ENSMUSP00000066488	10090.ENSMUSP00000030010	0	0	0	0	0	0	0	0.831	0.831
Ldlr	F8	2099217	2098801	10090.ENSMUSP00000034713	10090.ENSMUSP00000033539	0	0	0	0	0	0	0	0.831	0.831
Pold1	Pold4	2100252	2096406	10090.ENSMUSP00000039776	10090.ENSMUSP00000025773	0	0	0	0	0	0.531	0	0.655	0.831
Pfkp	Pgam1	2112642	2094117	10090.ENSMUSP00000117030	10090.ENSMUSP00000011896	0.094	0	0	0	0.447	0	0	0.69	0.831
Tek	Igf1	2110387	2103282	10090.ENSMUSP00000099862	10090.ENSMUSP00000056668	0	0	0	0	0	0.104	0.8	0.136	0.831
P2ry6	Ms4a6d	2103110	2096341	10090.ENSMUSP00000055697	10090.ENSMUSP00000025582	0	0	0	0	0.65	0	0	0.536	0.83
Sfrp2	Fzd6	2097579	2095664	10090.ENSMUSP00000029625	10090.ENSMUSP00000022906	0	0	0	0.681	0	0	0.8	0.487	0.829
Dhcr24	Cyp27a1	2099919	2096868	10090.ENSMUSP00000038063	10090.ENSMUSP00000027356	0	0	0	0	0	0	0.8	0.181	0.829
Bhlhe41	Srebf1	2098470	2094987	10090.ENSMUSP00000032386	10090.ENSMUSP00000020846	0	0	0	0	0	0	0	0.828	0.828
Tlr9	Nt5e	2107422	2099325	10090.ENSMUSP00000082207	10090.ENSMUSP00000034992	0	0	0	0	0	0	0	0.828	0.828
Ccr5	Ddx41	2111533	2095348	10090.ENSMUSP00000107069	10090.ENSMUSP00000021956	0	0	0	0	0	0	0	0.828	0.828
Fzd5	Sfrp2	2104983	2097579	10090.ENSMUSP00000067783	10090.ENSMUSP00000029625	0	0	0	0.716	0	0	0.8	0.512	0.827
Ncam1	Ddx41	2114017	2095348	10090.ENSMUSP00000130668	10090.ENSMUSP00000021956	0	0	0	0	0	0	0	0.827	0.827
Fzd9	Sfrp2	2102740	2097579	10090.ENSMUSP00000053551	10090.ENSMUSP00000029625	0	0	0	0.74	0	0	0.8	0.527	0.826
Abca1	Adipoq	2097717	2095883	10090.ENSMUSP00000030010	10090.ENSMUSP00000023593	0	0	0	0	0	0	0	0.825	0.825
Acta2	Scin	2101808	2093397	10090.ENSMUSP00000048218	10090.ENSMUSP00000002640	0	0	0	0	0	0.281	0.466	0.581	0.825
Insr	Pdgfc	2108203	2097594	10090.ENSMUSP00000088837	10090.ENSMUSP00000029652	0	0	0	0	0	0.096	0.8	0.108	0.824
Ddx41	Rsad2	2095348	2095026	10090.ENSMUSP00000021956	10090.ENSMUSP00000020970	0	0	0	0	0	0	0	0.824	0.824
Lama1	Itga11	2101003	2099240	10090.ENSMUSP00000043957	10090.ENSMUSP00000034774	0	0	0	0	0	0	0.8	0.16	0.824
Usp18	Mx1	2098409	2095900	10090.ENSMUSP00000032198	10090.ENSMUSP00000023655	0	0	0	0	0.585	0.165	0	0.533	0.824
Ldlr	Hmgcr	2099217	2095417	10090.ENSMUSP00000034713	10090.ENSMUSP00000022176	0	0	0	0	0.306	0	0	0.757	0.824
Ddx60	Rsad2	2108464	2095026	10090.ENSMUSP00000091197	10090.ENSMUSP00000020970	0	0	0	0	0.774	0	0	0.25	0.823
Itga5	Actn1	2095736	2095217	10090.ENSMUSP00000023128	10090.ENSMUSP00000021554	0	0	0	0	0.124	0	0.8	0.074	0.823
Dhcr24	Sqle	2099919	2095685	10090.ENSMUSP00000038063	10090.ENSMUSP00000022977	0	0	0	0	0.592	0	0	0.582	0.822
Col6a3	Itga5	2115598	2095736	10090.ENSMUSP00000137585	10090.ENSMUSP00000023128	0	0	0	0	0	0.072	0.8	0.122	0.822
Myh10	Agt	2110302	2104798	10090.ENSMUSP00000099671	10090.ENSMUSP00000066488	0	0	0	0	0	0	0	0.822	0.822
Lef1	Dkk1	2097576	2096415	10090.ENSMUSP00000029611	10090.ENSMUSP00000025803	0	0	0	0	0	0	0.432	0.698	0.821
Ctss	C1qb	2112192	2100338	10090.ENSMUSP00000112006	10090.ENSMUSP00000040246	0	0	0	0	0.728	0	0	0.368	0.821
Olfm4	Dkk1	2107863	2096415	10090.ENSMUSP00000086112	10090.ENSMUSP00000025803	0	0	0	0	0	0	0	0.821	0.821
Sema5a	Fezf2	2105141	2095445	10090.ENSMUSP00000069024	10090.ENSMUSP00000022262	0	0	0	0	0	0	0	0.821	0.821
Cd4	Ddx41	2096007	2095348	10090.ENSMUSP00000024044	10090.ENSMUSP00000021956	0	0	0	0	0	0	0	0.821	0.821
Adam12	Igfbp3	2104631	2094952	10090.ENSMUSP00000065213	10090.ENSMUSP00000020702	0	0	0	0	0	0.381	0	0.722	0.821
Pdgfc	Epha2	2097594	2093822	10090.ENSMUSP00000029652	10090.ENSMUSP00000006614	0	0	0	0	0	0.096	0.8	0.086	0.82
Slc4a4	Car9	2112891	2097775	10090.ENSMUSP00000121744	10090.ENSMUSP00000030183	0	0	0	0	0	0.073	0	0.813	0.82
Wrap53	Usp11	2101730	2098751	10090.ENSMUSP00000047825	10090.ENSMUSP00000033383	0	0	0	0	0	0.775	0	0.235	0.82
Fzd1	Sfrp2	2103611	2097579	10090.ENSMUSP00000058629	10090.ENSMUSP00000029625	0	0	0	0.726	0	0	0.8	0.403	0.82
Inadl	Htr2a	2101995	2101721	10090.ENSMUSP00000049176	10090.ENSMUSP00000047774	0	0	0	0	0	0.086	0	0.81	0.819
Ccr3	Pf4	2100131	2098149	10090.ENSMUSP00000039107	10090.ENSMUSP00000031320	0	0	0	0	0	0	0.8	0.132	0.818
Ms4a6d	Clec4n	2096341	2096017	10090.ENSMUSP00000025582	10090.ENSMUSP00000024118	0	0	0	0	0.78	0	0	0.211	0.818
Traf1	Tnfaip3	2097146	2094734	10090.ENSMUSP00000028234	10090.ENSMUSP00000019997	0	0	0	0	0.312	0.381	0	0.607	0.818
Lama2	Itga11	2108356	2099240	10090.ENSMUSP00000090304	10090.ENSMUSP00000034774	0	0	0	0	0.113	0	0.8	0.054	0.817
Alg12	B3gntl1	2112995	2105081	10090.ENSMUSP00000123935	10090.ENSMUSP00000068590	0	0	0	0	0	0.678	0	0.456	0.817
Dera	Pgam1	2107729	2094117	10090.ENSMUSP00000084959	10090.ENSMUSP00000011896	0	0	0	0	0.082	0	0.8	0.083	0.816
Wnt4	Sema3a	2099636	2097937	10090.ENSMUSP00000036580	10090.ENSMUSP00000030714	0	0	0	0	0	0	0	0.816	0.816
Pfkl	Pgam1	2094893	2094117	10090.ENSMUSP00000020522	10090.ENSMUSP00000011896	0.094	0	0	0	0.531	0	0	0.602	0.816
Epha2	Pgf	2093822	2093646	10090.ENSMUSP00000006614	10090.ENSMUSP00000004913	0	0	0	0	0	0.082	0.8	0.075	0.815
Insr	Pgf	2108203	2093646	10090.ENSMUSP00000088837	10090.ENSMUSP00000004913	0	0	0	0	0	0.082	0.8	0.075	0.815
Car9	Dkk1	2097775	2096415	10090.ENSMUSP00000030183	10090.ENSMUSP00000025803	0	0	0	0	0	0	0	0.814	0.814
Tes	Vangl2	2112109	2097018	10090.ENSMUSP00000111127	10090.ENSMUSP00000027837	0	0	0	0	0	0	0	0.814	0.814
Bhlhe40	Pparg	2098407	2093113	10090.ENSMUSP00000032194	10090.ENSMUSP00000000450	0	0	0	0	0	0	0	0.813	0.814
Kcnb1	Kcnj2	2103485	2099760	10090.ENSMUSP00000057981	10090.ENSMUSP00000037192	0	0	0	0	0	0	0.36	0.722	0.814
Gnai1	Adrb2	2106032	2104184	10090.ENSMUSP00000074259	10090.ENSMUSP00000062256	0	0	0	0	0	0.104	0.8	0.043	0.813
Igf1	Epha2	2103282	2093822	10090.ENSMUSP00000056668	10090.ENSMUSP00000006614	0	0	0	0	0	0.104	0.8	0	0.813
Htr1b	Gng4	2102291	2095275	10090.ENSMUSP00000050898	10090.ENSMUSP00000021734	0	0	0	0	0	0	0.8	0.106	0.813
Lpar3	Gng4	2099861	2095275	10090.ENSMUSP00000037712	10090.ENSMUSP00000021734	0	0	0	0	0	0	0.8	0.106	0.813
Vegfc	Epha2	2098926	2093822	10090.ENSMUSP00000033919	10090.ENSMUSP00000006614	0	0	0	0	0	0.081	0.8	0.066	0.813
Ccr2	Pf4	2102121	2098149	10090.ENSMUSP00000049909	10090.ENSMUSP00000031320	0	0	0	0	0	0	0.8	0.1	0.812
Acsl6	Lpl	2111171	2094301	10090.ENSMUSP00000104532	10090.ENSMUSP00000015712	0	0	0	0	0	0	0.8	0.1	0.812
Ccr5	Pf4	2111533	2098149	10090.ENSMUSP00000107069	10090.ENSMUSP00000031320	0	0	0	0	0	0	0.8	0.1	0.812
Agt	Spry1	2104798	2102010	10090.ENSMUSP00000066488	10090.ENSMUSP00000049292	0	0	0	0	0	0	0	0.811	0.811
C1qb	Aif1	2100338	2096236	10090.ENSMUSP00000040246	10090.ENSMUSP00000025257	0	0	0	0	0.762	0	0	0.237	0.81
Mapk11	Nefl	2107874	2095571	10090.ENSMUSP00000086204	10090.ENSMUSP00000022639	0	0	0	0	0	0.089	0.8	0	0.81
Nefl	Mapk13	2095571	2093656	10090.ENSMUSP00000022639	10090.ENSMUSP00000004986	0	0	0	0	0	0.089	0.8	0	0.81
Ms4a4c	Ms4a6b	2105721	2096339	10090.ENSMUSP00000072512	10090.ENSMUSP00000025580	0	0	0	0.718	0.759	0	0	0.746	0.809
Tlr9	Irak3	2107422	2094869	10090.ENSMUSP00000082207	10090.ENSMUSP00000020448	0	0	0	0	0	0.104	0	0.795	0.809
Lpl	Pparg	2094301	2093113	10090.ENSMUSP00000015712	10090.ENSMUSP00000000450	0	0	0	0	0	0	0.628	0.505	0.808
Col6a3	Itga11	2115598	2099240	10090.ENSMUSP00000137585	10090.ENSMUSP00000034774	0	0	0	0.61	0	0	0.8	0.143	0.808
Ddx60	Irf7	2108464	2096662	10090.ENSMUSP00000091197	10090.ENSMUSP00000026571	0	0	0	0	0.732	0	0	0.309	0.807
Pax6	Ar	2108071	2102590	10090.ENSMUSP00000087870	10090.ENSMUSP00000052648	0	0	0	0	0	0.381	0	0.702	0.807
Angpt4	Epha2	2097365	2093822	10090.ENSMUSP00000028955	10090.ENSMUSP00000006614	0	0	0	0	0	0.073	0.8	0	0.806
Cacna1d	Camk2b	2111634	2108076	10090.ENSMUSP00000107869	10090.ENSMUSP00000087925	0	0	0	0	0	0.073	0.8	0	0.806
Csf3r	Il12a	2097923	2097477	10090.ENSMUSP00000030673	10090.ENSMUSP00000029345	0	0	0	0	0	0	0.8	0.074	0.806
Insr	Angpt4	2108203	2097365	10090.ENSMUSP00000088837	10090.ENSMUSP00000028955	0	0	0	0	0	0.073	0.8	0	0.806
Smad3	Ly6a	2099315	2095776	10090.ENSMUSP00000034973	10090.ENSMUSP00000023248	0	0	0	0	0	0	0	0.806	0.806
Vcan	Fbln1	2111276	2102922	10090.ENSMUSP00000105173	10090.ENSMUSP00000054583	0	0	0	0	0	0.165	0	0.775	0.805
Mafb	Tnfsf11	2109530	2095550	10090.ENSMUSP00000096728	10090.ENSMUSP00000022592	0	0	0	0	0	0	0	0.805	0.805
Cacna1d	Gng4	2111634	2095275	10090.ENSMUSP00000107869	10090.ENSMUSP00000021734	0	0	0	0	0	0	0.8	0.066	0.805
Chad	Itga5	2101734	2095736	10090.ENSMUSP00000047844	10090.ENSMUSP00000023128	0	0	0	0	0	0.066	0.8	0	0.805
Maob	Akr1b8	2100399	2100336	10090.ENSMUSP00000040550	10090.ENSMUSP00000040244	0	0	0	0	0	0	0.8	0.065	0.805
Ccr3	Cxcl14	2100131	2095355	10090.ENSMUSP00000039107	10090.ENSMUSP00000021970	0	0	0	0	0	0.064	0.8	0	0.804
Ar	Scin	2102590	2093397	10090.ENSMUSP00000052648	10090.ENSMUSP00000002640	0	0	0	0	0	0.355	0	0.709	0.804
Ccr5	Cxcl14	2111533	2095355	10090.ENSMUSP00000107069	10090.ENSMUSP00000021970	0	0	0	0	0	0.064	0.8	0	0.804
Ccr2	Cxcl14	2102121	2095355	10090.ENSMUSP00000049909	10090.ENSMUSP00000021970	0	0	0	0	0	0.064	0.8	0	0.804
Tlr7	Vipr2	2104121	2094102	10090.ENSMUSP00000061853	10090.ENSMUSP00000011315	0	0	0	0	0	0	0	0.804	0.804
Grik2	Grin2c	2110690	2093482	10090.ENSMUSP00000101124	10090.ENSMUSP00000003351	0	0	0	0.647	0	0.064	0.72	0.801	0.803
Il10ra	Il12a	2099183	2097477	10090.ENSMUSP00000034594	10090.ENSMUSP00000029345	0	0	0	0	0	0	0.8	0.06	0.803
Mylk3	Pak3	2099002	2098835	10090.ENSMUSP00000034133	10090.ENSMUSP00000033640	0	0	0	0.65	0	0	0.8	0.088	0.803
Adipoq	Lpl	2095883	2094301	10090.ENSMUSP00000023593	10090.ENSMUSP00000015712	0	0	0	0	0.156	0	0	0.776	0.803
Fam64a	Cdc20	2095092	2093817	10090.ENSMUSP00000021164	10090.ENSMUSP00000006565	0	0	0	0	0.792	0	0	0.095	0.803
Ctss	Ly86	2112192	2095315	10090.ENSMUSP00000112006	10090.ENSMUSP00000021860	0	0	0	0	0.803	0	0	0	0.803
Ptn	Hpgds	2110112	2098354	10090.ENSMUSP00000099073	10090.ENSMUSP00000031982	0	0	0	0	0	0	0	0.802	0.802
Aplnr	Lef1	2102752	2097576	10090.ENSMUSP00000053638	10090.ENSMUSP00000029611	0	0	0	0	0	0	0	0.802	0.802
Cacna1d	Rasgrp2	2111634	2100496	10090.ENSMUSP00000107869	10090.ENSMUSP00000041135	0	0	0	0	0	0	0.8	0	0.8
Rasgrp2	Cacnb3	2100496	2093493	10090.ENSMUSP00000041135	10090.ENSMUSP00000003442	0	0	0	0	0	0	0.8	0	0.8
Itga11	Thbs4	2099240	2095428	10090.ENSMUSP00000034774	10090.ENSMUSP00000022213	0	0	0	0	0	0	0.8	0	0.8
Ifnlr1	Il12a	2105993	2097477	10090.ENSMUSP00000074009	10090.ENSMUSP00000029345	0	0	0	0	0	0	0.8	0	0.8
Lpar6	Gng4	2100732	2095275	10090.ENSMUSP00000042327	10090.ENSMUSP00000021734	0	0	0	0	0	0	0.8	0	0.8
Cacng5	Rasgrp2	2101744	2100496	10090.ENSMUSP00000047888	10090.ENSMUSP00000041135	0	0	0	0	0	0	0.8	0	0.8
Acsl6	Lipc	2111171	2099223	10090.ENSMUSP00000104532	10090.ENSMUSP00000034731	0	0	0	0	0	0	0.8	0	0.8
H2-T24	H2-M9	2111848	2107664	10090.ENSMUSP00000109389	10090.ENSMUSP00000084411	0	0	0	0.847	0	0	0.8	0	0.8
Cacnb2	Rasgrp2	2111987	2100496	10090.ENSMUSP00000110371	10090.ENSMUSP00000041135	0	0	0	0	0	0	0.8	0	0.8
Cacna1h	Rasgrp2	2106630	2100496	10090.ENSMUSP00000077586	10090.ENSMUSP00000041135	0	0	0	0	0	0	0.8	0	0.8
Cacna1g	Rasgrp2	2109952	2100496	10090.ENSMUSP00000098127	10090.ENSMUSP00000041135	0	0	0	0	0	0	0.8	0	0.8
Grhpr	Maob	2101603	2100399	10090.ENSMUSP00000047218	10090.ENSMUSP00000040550	0	0	0	0	0	0	0.8	0	0.8
Camk2b	Cacng5	2108076	2101744	10090.ENSMUSP00000087925	10090.ENSMUSP00000047888	0	0	0	0	0	0	0.8	0	0.8
Lepr	Il12a	2099796	2097477	10090.ENSMUSP00000037385	10090.ENSMUSP00000029345	0	0	0	0	0	0	0.8	0	0.8
Itga11	Actn1	2099240	2095217	10090.ENSMUSP00000034774	10090.ENSMUSP00000021554	0	0	0	0	0	0	0.8	0	0.8
H2-T24	H2-M11	2111848	2100758	10090.ENSMUSP00000109389	10090.ENSMUSP00000042522	0	0	0	0.825	0	0	0.8	0	0.8
Il12a	Osmr	2097477	2095615	10090.ENSMUSP00000029345	10090.ENSMUSP00000022746	0	0	0	0	0	0	0.8	0	0.8
Tnn	Itga11	2100191	2099240	10090.ENSMUSP00000039452	10090.ENSMUSP00000034774	0	0	0	0	0	0	0.8	0	0.8
Cacna1d	Htr2a	2111634	2101721	10090.ENSMUSP00000107869	10090.ENSMUSP00000047774	0	0	0	0	0	0	0.8	0.044	0.8
Dera	Ldhb	2107729	2098466	10090.ENSMUSP00000084959	10090.ENSMUSP00000032373	0	0	0	0	0	0	0.8	0	0.8
Ap4b1	Ap2m1	2101063	2093890	10090.ENSMUSP00000044262	10090.ENSMUSP00000007216	0	0	0	0	0	0.448	0.36	0.481	0.8
Chad	Itga11	2101734	2099240	10090.ENSMUSP00000047844	10090.ENSMUSP00000034774	0	0	0	0	0	0	0.8	0	0.8
H2-M9	H2-M11	2107664	2100758	10090.ENSMUSP00000084411	10090.ENSMUSP00000042522	0	0	0	0.962	0	0	0.8	0	0.8
Dera	Pgm2	2107729	2104019	10090.ENSMUSP00000084959	10090.ENSMUSP00000061227	0	0	0	0	0	0	0.8	0	0.8
Tgfb1i1	Pak3	2105071	2098835	10090.ENSMUSP00000068529	10090.ENSMUSP00000033640	0	0	0	0	0	0	0.486	0.628	0.8
Sgk1	Ednra	2112473	2098965	10090.ENSMUSP00000114074	10090.ENSMUSP00000034029	0	0	0	0	0	0	0.33	0.712	0.799
Ddx60	Trim30a	2108464	2106391	10090.ENSMUSP00000091197	10090.ENSMUSP00000076189	0	0	0	0	0.799	0	0	0	0.799
Heatr1	Brix1	2102834	2095648	10090.ENSMUSP00000054084	10090.ENSMUSP00000022855	0	0	0	0	0.799	0	0	0	0.799
Fzd5	Dkk1	2104983	2096415	10090.ENSMUSP00000067783	10090.ENSMUSP00000025803	0	0	0	0	0	0	0.494	0.617	0.798
Trf	Igfbp3	2099371	2094952	10090.ENSMUSP00000035158	10090.ENSMUSP00000020702	0	0	0	0	0	0.299	0	0.724	0.798
Shank1	Dlg3	2111014	2107768	10090.ENSMUSP00000103571	10090.ENSMUSP00000085299	0	0	0	0	0.079	0.219	0.36	0.614	0.798
Gria4	Grin2c	2096770	2093482	10090.ENSMUSP00000027020	10090.ENSMUSP00000003351	0	0	0	0.662	0	0	0.72	0.824	0.797
Fzd5	Axin2	2104983	2102359	10090.ENSMUSP00000067783	10090.ENSMUSP00000051331	0	0	0	0	0	0	0.446	0.649	0.797
Etv1	Ar	2108875	2102590	10090.ENSMUSP00000093442	10090.ENSMUSP00000052648	0	0	0	0	0	0.27	0	0.732	0.796
Gria4	Cnih2	2096770	2096417	10090.ENSMUSP00000027020	10090.ENSMUSP00000025805	0	0	0	0	0	0.065	0.72	0.283	0.796
Sgk1	Prkdc	2112473	2095802	10090.ENSMUSP00000114074	10090.ENSMUSP00000023352	0	0	0	0	0	0.353	0.33	0.568	0.796
Gria2	Grin2c	2106138	2093482	10090.ENSMUSP00000074787	10090.ENSMUSP00000003351	0	0	0	0.657	0	0	0.72	0.805	0.796
Ms4a6c	Ms4a6d	2114297	2096341	10090.ENSMUSP00000132425	10090.ENSMUSP00000025582	0	0	0	0.965	0.795	0	0	0	0.795
Vti1b	Vps45	2103399	2094321	10090.ENSMUSP00000057462	10090.ENSMUSP00000015891	0	0	0	0	0	0.652	0	0.435	0.795
Ms4a6c	Ms4a4c	2114297	2105721	10090.ENSMUSP00000132425	10090.ENSMUSP00000072512	0	0	0	0.676	0.759	0	0	0.484	0.795
Insig1	Msmo1	2104124	2098959	10090.ENSMUSP00000061877	10090.ENSMUSP00000034015	0	0	0	0	0.474	0.064	0	0.617	0.795
Tfr2	Slc40a1	2098292	2096802	10090.ENSMUSP00000031729	10090.ENSMUSP00000027137	0	0	0	0	0	0	0	0.795	0.795
Ddx60	Usp18	2108464	2098409	10090.ENSMUSP00000091197	10090.ENSMUSP00000032198	0	0	0	0	0.766	0.117	0	0.083	0.794
Irf7	Cmpk2	2096662	2095025	10090.ENSMUSP00000026571	10090.ENSMUSP00000020969	0	0	0	0	0.786	0	0	0.074	0.793
Inadl	Grin2c	2101995	2093482	10090.ENSMUSP00000049176	10090.ENSMUSP00000003351	0	0	0	0	0	0.559	0	0.549	0.793
Lpl	Angptl4	2094301	2093365	10090.ENSMUSP00000015712	10090.ENSMUSP00000002360	0	0	0	0	0	0	0	0.792	0.792
Agmo	0610007P14Rik	2102377	2095257	10090.ENSMUSP00000051441	10090.ENSMUSP00000021676	0	0	0	0	0	0.678	0	0.381	0.792
Scd2	Pparg	2096547	2093113	10090.ENSMUSP00000026221	10090.ENSMUSP00000000450	0	0	0	0	0	0	0	0.791	0.791
Pak3	Rhoc	2098835	2093357	10090.ENSMUSP00000033640	10090.ENSMUSP00000002303	0	0	0	0	0	0.288	0.486	0.472	0.79
Polr2a	Med10	2105464	2095386	10090.ENSMUSP00000071200	10090.ENSMUSP00000022089	0	0	0	0	0	0.658	0	0.413	0.79
Igf1	Adipoq	2103282	2095883	10090.ENSMUSP00000056668	10090.ENSMUSP00000023593	0	0	0	0	0	0	0	0.788	0.788
Fdft1	Ptgis	2103046	2094482	10090.ENSMUSP00000055313	10090.ENSMUSP00000018113	0.069	0	0	0	0.088	0.575	0	0.481	0.788
Vti1b	Napb	2103399	2097353	10090.ENSMUSP00000057462	10090.ENSMUSP00000028926	0	0	0	0	0	0.614	0	0.474	0.788
Cd36	Abca1	2107245	2097717	10090.ENSMUSP00000080974	10090.ENSMUSP00000030010	0	0	0	0	0	0	0	0.788	0.788
Pdlim7	Actn1	2101596	2095217	10090.ENSMUSP00000047173	10090.ENSMUSP00000021554	0	0	0	0	0.294	0.539	0	0.401	0.788
Hmgcr	Srebf1	2095417	2094987	10090.ENSMUSP00000022176	10090.ENSMUSP00000020846	0	0	0	0	0	0	0	0.787	0.787
Cd36	Ptafr	2107245	2105425	10090.ENSMUSP00000080974	10090.ENSMUSP00000070925	0	0	0	0	0	0	0	0.786	0.786
Fras1	Tgfa	2100874	2098360	10090.ENSMUSP00000043250	10090.ENSMUSP00000032066	0	0	0	0	0	0.298	0.432	0.508	0.786
Fcgr3	Ms4a6d	2114228	2096341	10090.ENSMUSP00000131938	10090.ENSMUSP00000025582	0	0	0	0	0.786	0	0	0	0.786
Aurkb	Fam64a	2095125	2095092	10090.ENSMUSP00000021277	10090.ENSMUSP00000021164	0	0	0	0	0.777	0	0	0.073	0.785
Clec4a3	Aif1	2107830	2096236	10090.ENSMUSP00000085816	10090.ENSMUSP00000025257	0	0	0	0	0.773	0	0	0.092	0.785
Pls1	Acta2	2108482	2101808	10090.ENSMUSP00000091317	10090.ENSMUSP00000048218	0	0	0	0	0	0.407	0	0.651	0.784
Guk1	Umps	2113488	2095856	10090.ENSMUSP00000127566	10090.ENSMUSP00000023510	0.529	0	0	0	0.143	0	0	0.508	0.784
Pld4	Ly86	2104885	2095315	10090.ENSMUSP00000067002	10090.ENSMUSP00000021860	0	0	0	0	0.782	0	0	0	0.782
Aif1	Ly86	2096236	2095315	10090.ENSMUSP00000025257	10090.ENSMUSP00000021860	0	0	0	0	0.782	0	0	0	0.782
Fcgr4	Ms4a6d	2106682	2096341	10090.ENSMUSP00000077873	10090.ENSMUSP00000025582	0	0	0	0	0.782	0	0	0	0.782
Tek	Angptl4	2110387	2093365	10090.ENSMUSP00000099862	10090.ENSMUSP00000002360	0	0	0	0	0	0.107	0	0.764	0.78
Fhdc1	Daam2	2108168	2102480	10090.ENSMUSP00000088525	10090.ENSMUSP00000052085	0	0	0	0	0	0	0	0.779	0.779
Grik2	Gria4	2110690	2096770	10090.ENSMUSP00000101124	10090.ENSMUSP00000027020	0	0	0	0.893	0	0.165	0.72	0.883	0.779
Acta2	Actn1	2101808	2095217	10090.ENSMUSP00000048218	10090.ENSMUSP00000021554	0	0	0	0	0.096	0.26	0.49	0.429	0.779
Cfd	C1qa	2103312	2101938	10090.ENSMUSP00000056836	10090.ENSMUSP00000048836	0	0	0	0	0.085	0.084	0	0.757	0.778
Gli3	Wnt4	2111428	2099636	10090.ENSMUSP00000106137	10090.ENSMUSP00000036580	0	0	0	0	0	0.251	0	0.715	0.778
Ms4a7	Ms4a6d	2104534	2096341	10090.ENSMUSP00000064534	10090.ENSMUSP00000025582	0	0	0	0.795	0.777	0	0	0	0.778
Cd36	Apoe	2107245	2093453	10090.ENSMUSP00000080974	10090.ENSMUSP00000003066	0	0	0	0	0	0.113	0	0.76	0.778
Fcgr3	C1qc	2114228	2099670	10090.ENSMUSP00000131938	10090.ENSMUSP00000036747	0	0	0	0	0.777	0	0	0	0.777
Lum	Acan	2100446	2098589	10090.ENSMUSP00000040877	10090.ENSMUSP00000032835	0	0	0	0	0	0.165	0	0.744	0.777
Cdca8	Fam64a	2107296	2095092	10090.ENSMUSP00000081319	10090.ENSMUSP00000021164	0	0	0	0	0.777	0	0	0	0.777
C1qc	Aif1	2099670	2096236	10090.ENSMUSP00000036747	10090.ENSMUSP00000025257	0	0	0	0	0.776	0	0	0	0.776
Grik2	Gria2	2110690	2106138	10090.ENSMUSP00000101124	10090.ENSMUSP00000074787	0	0	0	0.904	0	0.165	0.72	0.872	0.776
Cd36	Ldlr	2107245	2099217	10090.ENSMUSP00000080974	10090.ENSMUSP00000034713	0	0	0	0	0	0.108	0	0.757	0.774
Wars	Tars2	2113065	2097635	10090.ENSMUSP00000124625	10090.ENSMUSP00000029752	0.399	0	0	0	0.346	0	0	0.472	0.774
Umps	Dlg4	2095856	2094550	10090.ENSMUSP00000023510	10090.ENSMUSP00000018700	0.529	0	0	0	0.143	0	0	0.487	0.774
Dlg3	Umps	2107768	2095856	10090.ENSMUSP00000085299	10090.ENSMUSP00000023510	0.529	0	0	0	0.143	0	0	0.484	0.773
Mapk11	Rhoc	2107874	2093357	10090.ENSMUSP00000086204	10090.ENSMUSP00000002303	0	0	0	0	0	0.333	0.423	0.459	0.773
Wnt4	Dkk1	2099636	2096415	10090.ENSMUSP00000036580	10090.ENSMUSP00000025803	0	0	0	0	0	0	0.389	0.644	0.773
Ccnb1	Fam64a	2105622	2095092	10090.ENSMUSP00000071989	10090.ENSMUSP00000021164	0	0	0	0	0.773	0	0	0	0.773
Hp	Apoe	2106065	2093453	10090.ENSMUSP00000074436	10090.ENSMUSP00000003066	0	0	0	0	0	0.165	0	0.738	0.773
C1qb	Ms4a6d	2100338	2096341	10090.ENSMUSP00000040246	10090.ENSMUSP00000025582	0	0	0	0	0.765	0	0	0.074	0.773
0610007P14Rik	Cyp51	2095257	2093243	10090.ENSMUSP00000021676	10090.ENSMUSP00000001507	0	0	0	0	0.381	0.575	0	0.207	0.773
Scd2	Srebf2	2096547	2095726	10090.ENSMUSP00000026221	10090.ENSMUSP00000023100	0	0	0	0	0.125	0	0	0.749	0.772
Ctss	C1qa	2112192	2101938	10090.ENSMUSP00000112006	10090.ENSMUSP00000048836	0	0	0	0	0.73	0	0	0.192	0.772
C1qc	Ly86	2099670	2095315	10090.ENSMUSP00000036747	10090.ENSMUSP00000021860	0	0	0	0	0.771	0	0	0	0.771
Agmo	Cyp51	2102377	2093243	10090.ENSMUSP00000051441	10090.ENSMUSP00000001507	0	0	0	0	0.139	0.53	0	0.48	0.771
Agmo	Ptgis	2102377	2094482	10090.ENSMUSP00000051441	10090.ENSMUSP00000018113	0	0	0	0	0.139	0.53	0	0.48	0.771
Mapk13	Rhoc	2093656	2093357	10090.ENSMUSP00000004986	10090.ENSMUSP00000002303	0	0	0	0	0	0.333	0.423	0.454	0.771
H2afy2	Hist1h2bc	2094817	2094489	10090.ENSMUSP00000020283	10090.ENSMUSP00000018246	0	0	0	0	0.46	0.231	0	0.492	0.77
Gpc6	Ptch2	2112817	2097854	10090.ENSMUSP00000120362	10090.ENSMUSP00000030443	0	0	0	0	0	0	0.348	0.662	0.77
C1qc	Mrc1	2099670	2097085	10090.ENSMUSP00000036747	10090.ENSMUSP00000028045	0	0	0	0	0.728	0	0	0.191	0.77
Racgap1	Trip13	2095934	2095375	10090.ENSMUSP00000023756	10090.ENSMUSP00000022053	0	0	0	0	0.765	0	0	0.057	0.769
Gnai1	Rgs16	2106032	2096991	10090.ENSMUSP00000074259	10090.ENSMUSP00000027748	0	0	0	0	0	0.531	0	0.528	0.769
Pax6	Sall1	2108071	2098990	10090.ENSMUSP00000087870	10090.ENSMUSP00000034090	0	0	0	0	0	0	0	0.769	0.769
Gja1	Kcnj2	2104535	2099760	10090.ENSMUSP00000064536	10090.ENSMUSP00000037192	0	0	0	0	0	0	0	0.769	0.769
Htr2a	Dlg4	2101721	2094550	10090.ENSMUSP00000047774	10090.ENSMUSP00000018700	0	0	0	0	0	0.157	0	0.737	0.769
Tgfb1i1	Actn1	2105071	2095217	10090.ENSMUSP00000068529	10090.ENSMUSP00000021554	0	0	0	0	0.192	0.172	0.486	0.407	0.769
C1qa	C3ar1	2101938	2101784	10090.ENSMUSP00000048836	10090.ENSMUSP00000048092	0	0	0	0	0.363	0	0	0.649	0.767
Fcgr3	C1qb	2114228	2100338	10090.ENSMUSP00000131938	10090.ENSMUSP00000040246	0	0	0	0	0.766	0	0	0	0.766
Kcnn4	Kcne3	2114406	2100170	10090.ENSMUSP00000133065	10090.ENSMUSP00000039353	0	0	0	0	0	0	0	0.766	0.766
Camk2b	Dlg3	2108076	2107768	10090.ENSMUSP00000087925	10090.ENSMUSP00000085299	0	0	0	0	0	0.164	0.456	0.525	0.765
Hipk2	Pax6	2113018	2108071	10090.ENSMUSP00000124133	10090.ENSMUSP00000087870	0	0	0	0	0	0.165	0	0.73	0.765
Abcg8	Srebf1	2099402	2094987	10090.ENSMUSP00000035246	10090.ENSMUSP00000020846	0	0	0	0	0	0	0	0.765	0.765
Mapk11	Prkar2b	2107874	2093456	10090.ENSMUSP00000086204	10090.ENSMUSP00000003079	0	0	0	0	0	0.121	0.463	0.543	0.765
Agtr1a	Pparg	2105430	2093113	10090.ENSMUSP00000070958	10090.ENSMUSP00000000450	0	0	0	0	0	0	0	0.765	0.765
Ddx60	Mx2	2108464	2096016	10090.ENSMUSP00000091197	10090.ENSMUSP00000024112	0	0	0	0	0.675	0	0	0.309	0.765
Acta2	Pak3	2101808	2098835	10090.ENSMUSP00000048218	10090.ENSMUSP00000033640	0	0	0	0	0	0.257	0.527	0.385	0.764
C1qb	Ly86	2100338	2095315	10090.ENSMUSP00000040246	10090.ENSMUSP00000021860	0	0	0	0	0.764	0	0	0	0.764
Ccnb3	Cdc20	2102527	2093817	10090.ENSMUSP00000052272	10090.ENSMUSP00000006565	0	0	0	0	0.321	0.385	0	0.481	0.764
Bscl2	Agpat2	2113504	2097162	10090.ENSMUSP00000127685	10090.ENSMUSP00000028286	0	0	0	0	0.109	0	0	0.746	0.764
Plek	Cd53	2110428	2099503	10090.ENSMUSP00000099945	10090.ENSMUSP00000035781	0	0	0	0	0.732	0	0	0.155	0.764
Rad54l	Cdca8	2110345	2107296	10090.ENSMUSP00000099765	10090.ENSMUSP00000081319	0	0	0	0	0.689	0	0	0.269	0.763
Lss	Ptgis	2101537	2094482	10090.ENSMUSP00000046856	10090.ENSMUSP00000018113	0	0	0	0	0.108	0.575	0	0.425	0.762
Sepp1	4-Sep	2107260	2094523	10090.ENSMUSP00000081004	10090.ENSMUSP00000018544	0	0	0	0	0.244	0	0	0.697	0.761
Trf	Ap2m1	2099371	2093890	10090.ENSMUSP00000035158	10090.ENSMUSP00000007216	0	0	0	0	0	0	0.72	0.183	0.761
Sod3	Ace	2110056	2093308	10090.ENSMUSP00000098768	10090.ENSMUSP00000001963	0	0	0	0	0	0	0	0.761	0.761
Trim30a	Irf7	2106391	2096662	10090.ENSMUSP00000076189	10090.ENSMUSP00000026571	0	0	0	0	0.761	0	0	0	0.761
Grik2	Cacng5	2110690	2101744	10090.ENSMUSP00000101124	10090.ENSMUSP00000047888	0	0	0	0	0	0	0.72	0.179	0.76
Cacng5	Gria4	2101744	2096770	10090.ENSMUSP00000047888	10090.ENSMUSP00000027020	0	0	0	0	0	0	0.72	0.179	0.76
H2-Q5	H2-Aa	2105590	2101405	10090.ENSMUSP00000071843	10090.ENSMUSP00000046105	0	0	0	0	0.169	0	0.54	0.423	0.76
Grik2	Cacng7	2110690	2108388	10090.ENSMUSP00000101124	10090.ENSMUSP00000090567	0	0	0	0	0	0	0.72	0.179	0.76
Myh10	Acta2	2110302	2101808	10090.ENSMUSP00000099671	10090.ENSMUSP00000048218	0	0	0	0	0.111	0.298	0	0.647	0.76
Foxd1	Pax6	2110611	2108071	10090.ENSMUSP00000100725	10090.ENSMUSP00000087870	0	0	0	0	0	0	0	0.759	0.76
Gria2	Cacng5	2106138	2101744	10090.ENSMUSP00000074787	10090.ENSMUSP00000047888	0	0	0	0	0	0	0.72	0.179	0.76
Rad51b	Pold1	2106808	2100252	10090.ENSMUSP00000078490	10090.ENSMUSP00000039776	0	0	0	0	0	0.551	0	0.485	0.759
Mboat1	Agpat2	2101288	2097162	10090.ENSMUSP00000045441	10090.ENSMUSP00000028286	0	0	0	0	0	0.611	0	0.407	0.759
Igf1	Ar	2103282	2102590	10090.ENSMUSP00000056668	10090.ENSMUSP00000052648	0	0	0	0	0	0	0	0.757	0.758
Dlg3	Vangl2	2107768	2097018	10090.ENSMUSP00000085299	10090.ENSMUSP00000027837	0	0	0	0	0	0.231	0	0.697	0.758
Elovl6	Scd2	2105489	2096547	10090.ENSMUSP00000071351	10090.ENSMUSP00000026221	0	0	0	0	0	0.231	0	0.698	0.758
Axin2	Dkk1	2102359	2096415	10090.ENSMUSP00000051331	10090.ENSMUSP00000025803	0	0	0	0	0	0	0	0.757	0.757
Kcne3	Kcnj2	2100170	2099760	10090.ENSMUSP00000039353	10090.ENSMUSP00000037192	0	0	0	0	0	0	0.36	0.636	0.757
Dpysl3	Aif1	2096271	2096236	10090.ENSMUSP00000025379	10090.ENSMUSP00000025257	0	0	0	0	0	0	0.72	0.168	0.757
Cenph	Ccnb1	2106176	2105622	10090.ENSMUSP00000074988	10090.ENSMUSP00000071989	0	0	0	0	0.756	0	0	0	0.756
Insr	Ar	2108203	2102590	10090.ENSMUSP00000088837	10090.ENSMUSP00000052648	0	0	0	0	0	0.109	0	0.737	0.756
Ctss	C1qc	2112192	2099670	10090.ENSMUSP00000112006	10090.ENSMUSP00000036747	0	0	0	0	0.738	0	0	0.107	0.756
Tnn	Acan	2100191	2098589	10090.ENSMUSP00000039452	10090.ENSMUSP00000032835	0	0	0	0	0	0.59	0	0.431	0.756
Ifi27l2a	Usp18	2102934	2098409	10090.ENSMUSP00000054698	10090.ENSMUSP00000032198	0	0	0	0	0.662	0	0	0.306	0.755
Clec4a3	Cybb	2107830	2094275	10090.ENSMUSP00000085816	10090.ENSMUSP00000015484	0	0	0	0	0.736	0	0	0.107	0.754
Rad54l	Ccnb1	2110345	2105622	10090.ENSMUSP00000099765	10090.ENSMUSP00000071989	0	0	0	0	0.66	0.113	0	0.246	0.753
Igf2bp2	Fto	2109854	2105052	10090.ENSMUSP00000097629	10090.ENSMUSP00000068380	0	0	0	0	0	0	0	0.753	0.753
Ncam1	Fut4	2114017	2102649	10090.ENSMUSP00000130668	10090.ENSMUSP00000053027	0	0	0	0	0	0	0	0.753	0.753
Serpinb6b	Nr2f2	2111391	2098570	10090.ENSMUSP00000105922	10090.ENSMUSP00000032768	0	0	0	0	0	0	0	0.752	0.752
Nr2f2	Serpinb9	2098570	2093800	10090.ENSMUSP00000032768	10090.ENSMUSP00000006391	0	0	0	0	0	0	0	0.751	0.751
Dlg3	Dpyd	2107768	2100187	10090.ENSMUSP00000085299	10090.ENSMUSP00000039429	0.398	0	0	0	0.11	0.204	0	0.483	0.75
Srebf1	Pparg	2094987	2093113	10090.ENSMUSP00000020846	10090.ENSMUSP00000000450	0	0	0	0	0	0.066	0	0.742	0.749
Ar	Srebf1	2102590	2094987	10090.ENSMUSP00000052648	10090.ENSMUSP00000020846	0	0	0	0	0	0.165	0	0.711	0.749
Sgk1	Ar	2112473	2102590	10090.ENSMUSP00000114074	10090.ENSMUSP00000052648	0	0	0	0	0	0.166	0	0.712	0.749
Selp	Fut4	2112993	2102649	10090.ENSMUSP00000123924	10090.ENSMUSP00000053027	0	0	0	0	0	0.165	0	0.712	0.749
Cd48	Cd53	2104496	2099503	10090.ENSMUSP00000064241	10090.ENSMUSP00000035781	0	0	0	0	0.731	0	0	0.1	0.748
Dpyd	Dlg4	2100187	2094550	10090.ENSMUSP00000039429	10090.ENSMUSP00000018700	0.398	0	0	0	0.11	0.204	0	0.479	0.748
Col11a2	Sox6	2107702	2105735	10090.ENSMUSP00000084772	10090.ENSMUSP00000072583	0	0	0	0	0	0	0	0.748	0.748
Cd48	Srgn	2104496	2094813	10090.ENSMUSP00000064241	10090.ENSMUSP00000020271	0	0	0	0	0.402	0	0	0.596	0.748
Mx1	Cmpk2	2095900	2095025	10090.ENSMUSP00000023655	10090.ENSMUSP00000020969	0	0	0	0	0.681	0	0	0.24	0.747
C1qa	Ly86	2101938	2095315	10090.ENSMUSP00000048836	10090.ENSMUSP00000021860	0	0	0	0	0.746	0	0	0	0.747
Slc2a1	Scd2	2097839	2096547	10090.ENSMUSP00000030398	10090.ENSMUSP00000026221	0	0	0	0	0.107	0	0	0.727	0.747
Guk1	Dpyd	2113488	2100187	10090.ENSMUSP00000127566	10090.ENSMUSP00000039429	0.398	0	0	0	0.11	0.204	0	0.478	0.747
Pax6	Tgfb3	2108071	2093535	10090.ENSMUSP00000087870	10090.ENSMUSP00000003687	0	0	0	0	0	0.114	0	0.726	0.747
Ar	Prkdc	2102590	2095802	10090.ENSMUSP00000052648	10090.ENSMUSP00000023352	0	0	0	0	0	0.165	0	0.708	0.746
Clec4a3	Ms4a6d	2107830	2096341	10090.ENSMUSP00000085816	10090.ENSMUSP00000025582	0	0	0	0	0.746	0	0	0	0.746
Acta2	Rhoc	2101808	2093357	10090.ENSMUSP00000048218	10090.ENSMUSP00000002303	0	0	0	0	0	0.071	0.49	0.507	0.746
Fam171b	Fam81a	2104271	2099232	10090.ENSMUSP00000062702	10090.ENSMUSP00000034749	0	0	0	0	0.117	0	0	0.723	0.745
Map9	Racgap1	2108171	2095934	10090.ENSMUSP00000088535	10090.ENSMUSP00000023756	0	0	0	0	0	0	0.72	0.129	0.745
Ms4a6d	Ms4a6b	2096341	2096339	10090.ENSMUSP00000025582	10090.ENSMUSP00000025580	0	0	0	0.973	0.742	0	0	0.472	0.745
Fzd9	Axin2	2102740	2102359	10090.ENSMUSP00000053551	10090.ENSMUSP00000051331	0	0	0	0	0	0	0.31	0.645	0.745
Cd36	Retn	2107245	2094143	10090.ENSMUSP00000080974	10090.ENSMUSP00000012849	0	0	0	0	0	0	0	0.744	0.745
Dact1	Lef1	2112650	2097576	10090.ENSMUSP00000117169	10090.ENSMUSP00000029611	0	0	0	0	0	0.165	0	0.707	0.745
Nop16	Brix1	2096759	2095648	10090.ENSMUSP00000026987	10090.ENSMUSP00000022855	0	0	0	0	0.745	0	0	0	0.745
Trim30a	Cmpk2	2106391	2095025	10090.ENSMUSP00000076189	10090.ENSMUSP00000020969	0	0	0	0	0.646	0	0	0.309	0.744
Trim30a	Trim30d	2106391	2098718	10090.ENSMUSP00000076189	10090.ENSMUSP00000033211	0	0	0	0.984	0.743	0	0	0.329	0.744
Abcg8	Srebf2	2099402	2095726	10090.ENSMUSP00000035246	10090.ENSMUSP00000023100	0	0	0	0	0	0	0	0.744	0.744
Pld4	Aif1	2104885	2096236	10090.ENSMUSP00000067002	10090.ENSMUSP00000025257	0	0	0	0	0.71	0	0	0.152	0.743
Mpeg1	C1qb	2111721	2100338	10090.ENSMUSP00000108573	10090.ENSMUSP00000040246	0	0	0	0	0.68	0	0	0.227	0.742
Ms4a6c	Igsf6	2114297	2100121	10090.ENSMUSP00000132425	10090.ENSMUSP00000039059	0	0	0	0	0.742	0	0	0	0.742
Cnih2	Grin2c	2096417	2093482	10090.ENSMUSP00000025805	10090.ENSMUSP00000003351	0	0	0	0	0	0	0.72	0.115	0.741
Olfm1	Cnih2	2097127	2096417	10090.ENSMUSP00000028177	10090.ENSMUSP00000025805	0	0	0	0	0.113	0	0.72	0	0.741
Prkdc	Igfbp3	2095802	2094952	10090.ENSMUSP00000023352	10090.ENSMUSP00000020702	0	0	0	0	0	0.165	0	0.702	0.74
C4b	C3ar1	2105191	2101784	10090.ENSMUSP00000069418	10090.ENSMUSP00000048092	0	0	0	0	0	0.11	0	0.719	0.739
Tlr9	Ddx41	2107422	2095348	10090.ENSMUSP00000082207	10090.ENSMUSP00000021956	0	0	0	0	0	0	0	0.739	0.739
Dpyd	Mthfd1l	2100187	2099574	10090.ENSMUSP00000039429	10090.ENSMUSP00000036178	0.392	0	0	0	0.239	0	0	0.483	0.739
Dpyd	Mthfd1	2100187	2095182	10090.ENSMUSP00000039429	10090.ENSMUSP00000021443	0.392	0	0	0	0.239	0	0	0.483	0.739
Kcnb1	Kcne3	2103485	2100170	10090.ENSMUSP00000057981	10090.ENSMUSP00000039353	0	0	0	0	0	0	0.36	0.61	0.739
Cpt1c	Grin2c	2105208	2093482	10090.ENSMUSP00000069539	10090.ENSMUSP00000003351	0	0	0	0	0	0	0.72	0.106	0.738
Aurkb	4-Sep	2095125	2094523	10090.ENSMUSP00000021277	10090.ENSMUSP00000018544	0	0	0	0	0.077	0.109	0.412	0.522	0.738
Megf10	Klhdc1	2106211	2105008	10090.ENSMUSP00000075174	10090.ENSMUSP00000068046	0	0	0	0	0.62	0	0	0.339	0.738
Grik2	Cnih2	2110690	2096417	10090.ENSMUSP00000101124	10090.ENSMUSP00000025805	0	0	0	0	0	0.065	0.72	0.081	0.738
Agt	Srebf1	2104798	2094987	10090.ENSMUSP00000066488	10090.ENSMUSP00000020846	0	0	0	0	0	0	0	0.737	0.738
Trpc6	Mx2	2103484	2096016	10090.ENSMUSP00000057965	10090.ENSMUSP00000024112	0	0	0	0	0	0.164	0	0.698	0.737
Pdlim7	Traf1	2101596	2097146	10090.ENSMUSP00000047173	10090.ENSMUSP00000028234	0	0	0	0	0	0	0	0.737	0.737
Axin2	Fzd6	2102359	2095664	10090.ENSMUSP00000051331	10090.ENSMUSP00000022906	0	0	0	0	0	0	0.31	0.634	0.736
Sod3	Agtr1a	2110056	2105430	10090.ENSMUSP00000098768	10090.ENSMUSP00000070958	0	0	0	0	0	0	0	0.735	0.735
Fdft1	Srebf1	2103046	2094987	10090.ENSMUSP00000055313	10090.ENSMUSP00000020846	0	0	0	0	0	0	0	0.735	0.735
Ddx60	Mx1	2108464	2095900	10090.ENSMUSP00000091197	10090.ENSMUSP00000023655	0	0	0	0	0.622	0	0	0.329	0.735
Cfd	Retn	2103312	2094143	10090.ENSMUSP00000056836	10090.ENSMUSP00000012849	0	0	0	0	0.548	0	0	0.436	0.734
Hmgcs1	Insig1	2115231	2104124	10090.ENSMUSP00000136944	10090.ENSMUSP00000061877	0	0	0	0	0.509	0	0	0.48	0.734
Ctss	Aif1	2112192	2096236	10090.ENSMUSP00000112006	10090.ENSMUSP00000025257	0	0	0	0	0.688	0	0	0.18	0.733
Camk2b	Racgap1	2108076	2095934	10090.ENSMUSP00000087925	10090.ENSMUSP00000023756	0	0	0	0	0	0	0.72	0.086	0.733
C1qa	Mrc1	2101938	2097085	10090.ENSMUSP00000048836	10090.ENSMUSP00000028045	0	0	0	0	0.639	0	0	0.291	0.733
Kif2c	Fam64a	2104499	2095092	10090.ENSMUSP00000064261	10090.ENSMUSP00000021164	0	0	0	0	0.733	0	0	0	0.733
Serpinb1a	Nr2f2	2106305	2098570	10090.ENSMUSP00000075690	10090.ENSMUSP00000032768	0	0	0	0	0	0	0	0.733	0.733
Enpp2	Lpar3	2113718	2099861	10090.ENSMUSP00000128941	10090.ENSMUSP00000037712	0	0	0	0	0	0	0	0.733	0.733
Vangl2	Dlg4	2097018	2094550	10090.ENSMUSP00000027837	10090.ENSMUSP00000018700	0	0	0	0	0	0.231	0	0.666	0.733
Ncam1	Mme	2114017	2097495	10090.ENSMUSP00000130668	10090.ENSMUSP00000029400	0	0	0	0	0	0	0	0.733	0.733
Ror1	Wnt4	2101798	2099636	10090.ENSMUSP00000048171	10090.ENSMUSP00000036580	0	0	0	0	0	0.23	0	0.666	0.732
Igf1	Retn	2103282	2094143	10090.ENSMUSP00000056668	10090.ENSMUSP00000012849	0	0	0	0	0	0	0	0.732	0.732
Insr	Wnt4	2108203	2099636	10090.ENSMUSP00000088837	10090.ENSMUSP00000036580	0	0	0	0	0	0.11	0	0.711	0.732
Fzd3	Ror1	2112550	2101798	10090.ENSMUSP00000115325	10090.ENSMUSP00000048171	0	0	0	0	0	0.198	0.484	0.402	0.731
Igf2	Igf2bp2	2112474	2109854	10090.ENSMUSP00000114076	10090.ENSMUSP00000097629	0	0	0	0	0	0	0	0.731	0.731
Mapk13	Prkar2b	2093656	2093456	10090.ENSMUSP00000004986	10090.ENSMUSP00000003079	0	0	0	0	0	0.121	0.463	0.475	0.73
Gli3	Prkdc	2111428	2095802	10090.ENSMUSP00000106137	10090.ENSMUSP00000023352	0	0	0	0	0	0.084	0	0.717	0.73
Mapk11	Gata2	2107874	2094253	10090.ENSMUSP00000086204	10090.ENSMUSP00000015197	0	0	0	0	0	0.104	0.503	0.443	0.73
Nr3c2	Agt	2111333	2104798	10090.ENSMUSP00000105538	10090.ENSMUSP00000066488	0	0	0	0	0	0	0	0.73	0.73
Tlr9	Ticam2	2107422	2104765	10090.ENSMUSP00000082207	10090.ENSMUSP00000066239	0	0	0	0	0	0	0	0.73	0.73
Chrna4	Chrna1	2104775	2097223	10090.ENSMUSP00000066338	10090.ENSMUSP00000028515	0	0	0	0.927	0	0	0.72	0.495	0.729
Dlg3	Cacng5	2107768	2101744	10090.ENSMUSP00000085299	10090.ENSMUSP00000047888	0	0	0	0	0	0	0.72	0.074	0.729
Prkdc	Pole2	2095802	2095155	10090.ENSMUSP00000023352	10090.ENSMUSP00000021359	0	0	0	0	0.064	0	0.72	0.05	0.729
Smad3	Bmp5	2099315	2094127	10090.ENSMUSP00000034973	10090.ENSMUSP00000012281	0	0	0	0	0	0.15	0.355	0.545	0.729
Cacng5	Dlg4	2101744	2094550	10090.ENSMUSP00000047888	10090.ENSMUSP00000018700	0	0	0	0	0	0	0.72	0.074	0.729
Rspo3	Fzd5	2108353	2104983	10090.ENSMUSP00000090287	10090.ENSMUSP00000067783	0	0	0	0	0	0	0	0.729	0.729
Tgfb1i1	Acta2	2105071	2101808	10090.ENSMUSP00000068529	10090.ENSMUSP00000048218	0	0	0	0	0.446	0	0.486	0.124	0.729
Chrna4	Apoe	2104775	2093453	10090.ENSMUSP00000066338	10090.ENSMUSP00000003066	0	0	0	0	0	0	0	0.728	0.728
Tgfb1i1	Arhgef6	2105071	2098774	10090.ENSMUSP00000068529	10090.ENSMUSP00000033468	0	0	0	0	0	0	0.491	0.488	0.728
Wnt4	Lef1	2099636	2097576	10090.ENSMUSP00000036580	10090.ENSMUSP00000029611	0	0	0	0	0	0.27	0	0.643	0.728
Fhdc1	Atat1	2108168	2103232	10090.ENSMUSP00000088525	10090.ENSMUSP00000056383	0	0	0	0	0	0	0	0.728	0.728
Gja1	Igf1	2104535	2103282	10090.ENSMUSP00000064536	10090.ENSMUSP00000056668	0	0	0	0	0	0	0	0.727	0.727
Amacr	Ar	2104876	2102590	10090.ENSMUSP00000066915	10090.ENSMUSP00000052648	0	0	0	0	0	0	0	0.727	0.727
Rad51b	Rev1	2106808	2096835	10090.ENSMUSP00000078490	10090.ENSMUSP00000027251	0.131	0	0	0	0	0.56	0	0.343	0.726
Mpeg1	Ms4a6d	2111721	2096341	10090.ENSMUSP00000108573	10090.ENSMUSP00000025582	0	0	0	0	0.726	0	0	0	0.726
Olfm1	Grin2c	2097127	2093482	10090.ENSMUSP00000028177	10090.ENSMUSP00000003351	0	0	0	0	0	0	0.72	0.059	0.725
Unc93b1	Pld4	2113027	2104885	10090.ENSMUSP00000124272	10090.ENSMUSP00000067002	0	0	0	0	0.668	0	0	0.207	0.725
Dlg3	Cnih2	2107768	2096417	10090.ENSMUSP00000085299	10090.ENSMUSP00000025805	0	0	0	0	0	0	0.72	0.059	0.725
Themis2	Ly86	2099705	2095315	10090.ENSMUSP00000036945	10090.ENSMUSP00000021860	0	0	0	0	0.718	0	0	0.068	0.725
Cd48	C1qc	2104496	2099670	10090.ENSMUSP00000064241	10090.ENSMUSP00000036747	0	0	0	0	0.399	0	0	0.56	0.724
Fcgr3	Fcgr4	2114228	2106682	10090.ENSMUSP00000131938	10090.ENSMUSP00000077873	0	0	0	0.922	0.704	0	0	0.909	0.724
Ifit3	Ifi27l2a	2110406	2102934	10090.ENSMUSP00000099889	10090.ENSMUSP00000054698	0	0	0	0	0.551	0	0	0.412	0.724
C3ar1	C1qb	2101784	2100338	10090.ENSMUSP00000048092	10090.ENSMUSP00000040246	0	0	0	0	0.432	0	0	0.532	0.723
C1qc	Ms4a6d	2099670	2096341	10090.ENSMUSP00000036747	10090.ENSMUSP00000025582	0	0	0	0	0.722	0	0	0	0.722
Fcgr3	Clec4a3	2114228	2107830	10090.ENSMUSP00000131938	10090.ENSMUSP00000085816	0	0	0	0	0.722	0	0	0	0.722
Cacng7	Cacng5	2108388	2101744	10090.ENSMUSP00000090567	10090.ENSMUSP00000047888	0	0	0	0.981	0	0	0.72	0.485	0.722
Nlgn1	Dlg4	2106092	2094550	10090.ENSMUSP00000074565	10090.ENSMUSP00000018700	0	0	0	0	0	0.401	0.36	0.334	0.722
Insig1	Cyp51	2104124	2093243	10090.ENSMUSP00000061877	10090.ENSMUSP00000001507	0	0	0	0	0.564	0	0	0.385	0.721
Rad54l	Cdc20	2110345	2093817	10090.ENSMUSP00000099765	10090.ENSMUSP00000006565	0	0	0	0	0.666	0	0	0.2	0.721
Gata2	Mapk13	2094253	2093656	10090.ENSMUSP00000015197	10090.ENSMUSP00000004986	0	0	0	0	0	0.104	0.49	0.439	0.721
Ar	Gata2	2102590	2094253	10090.ENSMUSP00000052648	10090.ENSMUSP00000015197	0	0	0	0	0	0.064	0	0.713	0.721
Abcg8	Ldlr	2099402	2099217	10090.ENSMUSP00000035246	10090.ENSMUSP00000034713	0	0	0	0	0	0	0	0.721	0.721
Entpd1	P2ry12	2111630	2102363	10090.ENSMUSP00000107850	10090.ENSMUSP00000051353	0	0	0	0	0.146	0	0	0.687	0.721
Camk2b	Cenpv	2108076	2094544	10090.ENSMUSP00000087925	10090.ENSMUSP00000018653	0	0	0	0	0	0	0.72	0	0.72
Map9	Cenpv	2108171	2094544	10090.ENSMUSP00000088535	10090.ENSMUSP00000018653	0	0	0	0	0	0	0.72	0	0.72
Grik2	Olfm1	2110690	2097127	10090.ENSMUSP00000101124	10090.ENSMUSP00000028177	0	0	0	0	0	0	0.72	0	0.72
Cpt1c	Cacng5	2105208	2101744	10090.ENSMUSP00000069539	10090.ENSMUSP00000047888	0	0	0	0	0	0	0.72	0	0.72
Cacng5	Olfm1	2101744	2097127	10090.ENSMUSP00000047888	10090.ENSMUSP00000028177	0	0	0	0	0	0	0.72	0	0.72
Cacng7	Grin2c	2108388	2093482	10090.ENSMUSP00000090567	10090.ENSMUSP00000003351	0	0	0	0	0	0	0.72	0	0.72
Cpt1c	Cnih2	2105208	2096417	10090.ENSMUSP00000069539	10090.ENSMUSP00000025805	0	0	0	0	0	0	0.72	0	0.72
Olfm2	Cnih2	2099209	2096417	10090.ENSMUSP00000034692	10090.ENSMUSP00000025805	0	0	0	0	0	0	0.72	0	0.72
Racgap1	Cenpv	2095934	2094544	10090.ENSMUSP00000023756	10090.ENSMUSP00000018653	0	0	0	0	0	0	0.72	0	0.72
Slc26a7	Car2	2100612	2097409	10090.ENSMUSP00000041789	10090.ENSMUSP00000029078	0	0	0	0	0	0	0	0.72	0.72
Grik2	Cpt1c	2110690	2105208	10090.ENSMUSP00000101124	10090.ENSMUSP00000069539	0	0	0	0	0	0	0.72	0	0.72
Olfm2	Grin2c	2099209	2093482	10090.ENSMUSP00000034692	10090.ENSMUSP00000003351	0	0	0	0	0	0	0.72	0	0.72
Cacng5	Grin2c	2101744	2093482	10090.ENSMUSP00000047888	10090.ENSMUSP00000003351	0	0	0	0	0	0	0.72	0	0.72
Cacng5	Olfm2	2101744	2099209	10090.ENSMUSP00000047888	10090.ENSMUSP00000034692	0	0	0	0	0	0	0.72	0	0.72
Cnih2	Dlg4	2096417	2094550	10090.ENSMUSP00000025805	10090.ENSMUSP00000018700	0	0	0	0	0	0	0.72	0	0.72
Cacng7	Cnih2	2108388	2096417	10090.ENSMUSP00000090567	10090.ENSMUSP00000025805	0	0	0	0	0	0	0.72	0	0.72
C1qb	Mrc1	2100338	2097085	10090.ENSMUSP00000040246	10090.ENSMUSP00000028045	0	0	0	0	0.683	0	0	0.153	0.72
Cacng5	Cnih2	2101744	2096417	10090.ENSMUSP00000047888	10090.ENSMUSP00000025805	0	0	0	0	0	0	0.72	0	0.72
Fcgr2b	Ms4a6d	2097058	2096341	10090.ENSMUSP00000027966	10090.ENSMUSP00000025582	0	0	0	0	0.72	0	0	0	0.72
Grik2	Olfm2	2110690	2099209	10090.ENSMUSP00000101124	10090.ENSMUSP00000034692	0	0	0	0	0	0	0.72	0	0.72
Igfbp3	Pparg	2094952	2093113	10090.ENSMUSP00000020702	10090.ENSMUSP00000000450	0	0	0	0	0	0.07	0	0.711	0.72
Fzd3	Cthrc1	2112550	2105282	10090.ENSMUSP00000115325	10090.ENSMUSP00000070018	0	0	0	0	0	0	0.484	0.479	0.719
Cntln	Ift43	2113990	2104127	10090.ENSMUSP00000130491	10090.ENSMUSP00000061891	0	0	0	0	0	0	0	0.719	0.719
Il18	Cd48	2115368	2104496	10090.ENSMUSP00000137193	10090.ENSMUSP00000064241	0	0	0	0	0.108	0	0	0.697	0.718
Ncam1	Cd36	2114017	2107245	10090.ENSMUSP00000130668	10090.ENSMUSP00000080974	0	0	0	0	0	0	0	0.718	0.718
Lmna	Cybb	2097617	2094275	10090.ENSMUSP00000029699	10090.ENSMUSP00000015484	0	0	0	0	0	0	0	0.718	0.718
Agmo	Lss	2102377	2101537	10090.ENSMUSP00000051441	10090.ENSMUSP00000046856	0	0	0	0	0.087	0.678	0	0.12	0.718
C1qc	Srgn	2099670	2094813	10090.ENSMUSP00000036747	10090.ENSMUSP00000020271	0	0	0	0	0.253	0	0	0.638	0.718
Pdlim7	Irf7	2101596	2096662	10090.ENSMUSP00000047173	10090.ENSMUSP00000026571	0	0	0	0	0	0	0	0.717	0.717
Cfd	Cidec	2103312	2098481	10090.ENSMUSP00000056836	10090.ENSMUSP00000032416	0	0	0	0	0.697	0	0	0.106	0.717
Mybbp1a	Brix1	2101164	2095648	10090.ENSMUSP00000044827	10090.ENSMUSP00000022855	0	0	0	0	0.699	0	0	0.097	0.716
Ar	Igfbp5	2102590	2096879	10090.ENSMUSP00000052648	10090.ENSMUSP00000027377	0	0	0	0	0	0	0	0.716	0.716
Ar	Srebf2	2102590	2095726	10090.ENSMUSP00000052648	10090.ENSMUSP00000023100	0	0	0	0	0	0.155	0	0.676	0.715
Zfp239	Lmna	2106784	2097617	10090.ENSMUSP00000078374	10090.ENSMUSP00000029699	0	0	0	0	0	0.165	0	0.673	0.715
Tgm2	Tgfb3	2110183	2093535	10090.ENSMUSP00000099411	10090.ENSMUSP00000003687	0	0	0	0	0	0	0	0.714	0.715
Cpz	Gabrb3	2100257	2099916	10090.ENSMUSP00000039804	10090.ENSMUSP00000038051	0	0	0	0	0	0	0	0.714	0.714
Ticam2	Tlr7	2104765	2104121	10090.ENSMUSP00000066239	10090.ENSMUSP00000061853	0	0	0	0	0	0	0	0.714	0.714
Igsf6	Cybb	2100121	2094275	10090.ENSMUSP00000039059	10090.ENSMUSP00000015484	0	0	0	0	0.712	0	0	0	0.712
Igf1	Srebf1	2103282	2094987	10090.ENSMUSP00000056668	10090.ENSMUSP00000020846	0	0	0	0	0	0	0	0.712	0.712
Fzd9	Vangl2	2102740	2097018	10090.ENSMUSP00000053551	10090.ENSMUSP00000027837	0	0	0	0	0	0.164	0	0.669	0.711
F8	Ddx41	2098801	2095348	10090.ENSMUSP00000033539	10090.ENSMUSP00000021956	0	0	0	0	0	0	0	0.71	0.711
Fzd9	Dkk1	2102740	2096415	10090.ENSMUSP00000053551	10090.ENSMUSP00000025803	0	0	0	0	0	0	0.383	0.551	0.711
Ptpru	Ephb3	2097947	2093774	10090.ENSMUSP00000030741	10090.ENSMUSP00000006112	0	0	0	0	0	0.073	0	0.7	0.711
Fcgr4	Ly86	2106682	2095315	10090.ENSMUSP00000077873	10090.ENSMUSP00000021860	0	0	0	0	0.71	0	0	0	0.71
Ccr5	Cd4	2111533	2096007	10090.ENSMUSP00000107069	10090.ENSMUSP00000024044	0	0	0	0	0	0.134	0	0.678	0.71
Hey1	Acan	2099910	2098589	10090.ENSMUSP00000038014	10090.ENSMUSP00000032835	0	0	0	0	0	0	0	0.708	0.709
Mpeg1	Aif1	2111721	2096236	10090.ENSMUSP00000108573	10090.ENSMUSP00000025257	0	0	0	0	0.695	0	0	0.086	0.709
Fzd3	Axin2	2112550	2102359	10090.ENSMUSP00000115325	10090.ENSMUSP00000051331	0	0	0	0	0	0	0.31	0.596	0.709
Tgm2	Igfbp3	2110183	2094952	10090.ENSMUSP00000099411	10090.ENSMUSP00000020702	0	0	0	0	0	0	0	0.709	0.709
Phex	Igf1	2106885	2103282	10090.ENSMUSP00000078863	10090.ENSMUSP00000056668	0	0	0	0	0	0	0	0.708	0.709
Umps	Mthfd1	2095856	2095182	10090.ENSMUSP00000023510	10090.ENSMUSP00000021443	0.165	0	0	0	0.258	0	0	0.568	0.709
Clec4a3	Pld4	2107830	2104885	10090.ENSMUSP00000085816	10090.ENSMUSP00000067002	0	0	0	0	0.669	0	0	0.158	0.709
Ifi27l2a	Irf7	2102934	2096662	10090.ENSMUSP00000054698	10090.ENSMUSP00000026571	0	0	0	0	0.708	0	0	0	0.708
Ifi44l	Mx2	2101153	2096016	10090.ENSMUSP00000044765	10090.ENSMUSP00000024112	0	0	0	0	0.646	0	0	0.209	0.708
Cd59a	Glis2	2101771	2094201	10090.ENSMUSP00000048041	10090.ENSMUSP00000014447	0	0	0	0	0	0	0	0.708	0.708
Lmna	Srebf1	2097617	2094987	10090.ENSMUSP00000029699	10090.ENSMUSP00000020846	0	0	0	0	0	0.378	0	0.55	0.708
Plek	Gpr65	2110428	2106096	10090.ENSMUSP00000099945	10090.ENSMUSP00000074581	0	0	0	0	0.583	0	0	0.326	0.707
Ror1	Fzd6	2101798	2095664	10090.ENSMUSP00000048171	10090.ENSMUSP00000022906	0	0	0	0	0	0.198	0.484	0.348	0.707
Ccr2	Pparg	2102121	2093113	10090.ENSMUSP00000049909	10090.ENSMUSP00000000450	0	0	0	0	0	0	0	0.707	0.707
Hipk2	Prkar2b	2113018	2093456	10090.ENSMUSP00000124133	10090.ENSMUSP00000003079	0	0	0	0	0.172	0.064	0	0.651	0.706
Scd2	Fads2	2096547	2096334	10090.ENSMUSP00000026221	10090.ENSMUSP00000025567	0	0	0	0	0.198	0	0	0.649	0.706
Idi1	Insig1	2114357	2104124	10090.ENSMUSP00000132780	10090.ENSMUSP00000061877	0	0	0	0	0.634	0	0	0.227	0.705
Pappa	Pparg	2107327	2093113	10090.ENSMUSP00000081545	10090.ENSMUSP00000000450	0	0	0	0	0	0	0	0.704	0.705
Cd53	Ly86	2099503	2095315	10090.ENSMUSP00000035781	10090.ENSMUSP00000021860	0	0	0	0	0.705	0	0	0	0.705
Sfrp2	Vangl2	2097579	2097018	10090.ENSMUSP00000029625	10090.ENSMUSP00000027837	0	0	0	0	0	0.548	0	0.372	0.704
Camk4	Pparg	2101483	2093113	10090.ENSMUSP00000046539	10090.ENSMUSP00000000450	0	0	0	0	0	0	0	0.704	0.704
Fut4	Cd209a	2102649	2094142	10090.ENSMUSP00000053027	10090.ENSMUSP00000012847	0	0	0	0	0	0	0	0.703	0.704
Mpeg1	Cd48	2111721	2104496	10090.ENSMUSP00000108573	10090.ENSMUSP00000064241	0	0	0	0	0.577	0	0	0.331	0.704
Ctss	Plek	2112192	2110428	10090.ENSMUSP00000112006	10090.ENSMUSP00000099945	0	0	0	0	0.649	0	0	0.192	0.704
Lgr4	Prkar2b	2101623	2093456	10090.ENSMUSP00000047325	10090.ENSMUSP00000003079	0	0	0	0	0	0.237	0	0.628	0.704
Lrch1	Sugt1	2107889	2102636	10090.ENSMUSP00000086363	10090.ENSMUSP00000052942	0	0	0	0	0	0.566	0	0.347	0.704
Ptn	Nr4a2	2110112	2097123	10090.ENSMUSP00000099073	10090.ENSMUSP00000028166	0	0	0	0	0	0	0	0.703	0.704
Il18	Trf	2115368	2099371	10090.ENSMUSP00000137193	10090.ENSMUSP00000035158	0	0	0	0	0	0	0	0.703	0.703
Fat3	Agt	2107222	2104798	10090.ENSMUSP00000080808	10090.ENSMUSP00000066488	0	0	0	0	0	0	0	0.703	0.703
Insig1	Sqle	2104124	2095685	10090.ENSMUSP00000061877	10090.ENSMUSP00000022977	0	0	0	0	0.53	0	0	0.393	0.703
Fan1	Mtmr10	2113923	2098560	10090.ENSMUSP00000130012	10090.ENSMUSP00000032736	0	0	0	0	0	0	0	0.703	0.703
Tgfb1i1	Rhoc	2105071	2093357	10090.ENSMUSP00000068529	10090.ENSMUSP00000002303	0	0	0	0	0.104	0.213	0.486	0.277	0.703
Cthrc1	Fzd6	2105282	2095664	10090.ENSMUSP00000070018	10090.ENSMUSP00000022906	0	0	0	0	0	0	0.559	0.353	0.702
Lss	Hmgcr	2101537	2095417	10090.ENSMUSP00000046856	10090.ENSMUSP00000022176	0.069	0	0	0	0.512	0	0	0.397	0.702
Agt	Adrb2	2104798	2104184	10090.ENSMUSP00000066488	10090.ENSMUSP00000062256	0	0	0	0	0	0	0.628	0.234	0.702
Ncam1	Cenpv	2114017	2094544	10090.ENSMUSP00000130668	10090.ENSMUSP00000018653	0	0	0	0	0	0	0	0.702	0.702
Has2	Gfpt2	2104177	2094927	10090.ENSMUSP00000062212	10090.ENSMUSP00000020629	0	0	0	0	0.143	0.134	0	0.631	0.702
C1qb	Clec4n	2100338	2096017	10090.ENSMUSP00000040246	10090.ENSMUSP00000024118	0	0	0	0	0.664	0	0	0.15	0.702
Igsf6	Ms4a6d	2100121	2096341	10090.ENSMUSP00000039059	10090.ENSMUSP00000025582	0	0	0	0	0.701	0	0	0	0.701
Ctss	Ms4a6d	2112192	2096341	10090.ENSMUSP00000112006	10090.ENSMUSP00000025582	0	0	0	0	0.701	0	0	0	0.701
Cd53	Ms4a6d	2099503	2096341	10090.ENSMUSP00000035781	10090.ENSMUSP00000025582	0	0	0	0	0.701	0	0	0	0.701
Ccnb3	Kif23	2102527	2099254	10090.ENSMUSP00000052272	10090.ENSMUSP00000034815	0	0	0	0	0.644	0.115	0	0.13	0.701
Trim30a	Rsad2	2106391	2095026	10090.ENSMUSP00000076189	10090.ENSMUSP00000020970	0	0	0	0	0.699	0	0	0.045	0.7
Pawr	Igf1	2108793	2103282	10090.ENSMUSP00000092951	10090.ENSMUSP00000056668	0	0	0	0	0	0	0	0.7	0.7
Cx3cl1	Retn	2099038	2094143	10090.ENSMUSP00000034230	10090.ENSMUSP00000012849	0	0	0	0	0	0	0	0.7	0.7
